# Supplementary material for: 5-Hy­droxy-2-nitro­benzaldehyde thio­semicarbazone (HNBATSC)
Source: Acta Crystallogr Sect E Struct Rep Online. 2014 Jul 2;70(Pt 8):o846. doi: 10.1107/S1600536814015098 (PMC4158534; doi:10.1107/S1600536814015098)
Supplement: Supplementary file 1 [file e-70-0o846-sup1.cif]

##############################################################################
#                                                                            #
# This CIF contains the data in a paper accepted for publication in          #
# Acta Crystallographica Section E. It conforms to the requirements of       #
# Notes for Authors for Acta Crystallographica Section E, and has been       #
# peer reviewed under the auspices of the IUCr Commission on Journals.       #
#                                                                            #
# Full details of the Crystallographic Information File format               #
# are given in the paper "The Crystallographic Information File (CIF):       #
# a New Standard Archive File for Crystallography" by S. R. Hall, F. H.      #
# Allen and I. D. Brown [Acta Cryst. (1991), A47, 655-685].                  #
#                                                                            #
# The current version of the core CIF dictionary is obtainable from          #
# ftp://ftp.iucr.org/pub/cif_core.dic.                                       #
#                                                                            #
# Software is freely available for graphical display of the structure(s)     #
# in this CIF. For information consult the CIF software page                 #
# http://www.iucr.org/resources/cif/software.                                #
#                                                                            #
# This file may be used for bona fide research purposes within the           #
# scientific community so long as proper attribution is given to the journal # 
# article from which it was obtained.                                        #
#                                                                            #
##############################################################################
data_I
_audit_creation_method     SHELXL-97
_journal_date_recd_electronic     2014-04-23
_journal_date_accepted     2014-06-26
_journal_name_full     'Acta Crystallographica, Section E'
_journal_year     2014
_journal_volume     70
_journal_issue      8
_journal_page_first     o846
_journal_page_last     o846
_journal_paper_category     QO
_journal_paper_doi     10.1107/S1600536814015098
_journal_coeditor_code     DS2241
_publ_contact_author_name     'Varada Reddy A'
_publ_contact_author_address
;
Department of Chemistry,
Sri Venkateswara University,
Tirupati 517 502
India
;
_publ_contact_author_email     'ammireddyv@yahoo.co.in'
_publ_contact_author_fax     '+91 877 2249611'
_publ_contact_author_phone     '+91 9441408851'
_publ_section_title
;
5-Hydroxy-2-nitrobenzaldehyde thiosemicarbazone (HNBATSC)
;
loop_
    _publ_author_name
    _publ_author_footnote
    _publ_author_address
    'M. Sivasankar Reddy' .
;
Department of Chemistry,
Sri Venkateswara University,
Tirupati 517 502
India
;
    'Y. Sarala' .
;
Department of Chemistry, Chaitanya Bharathi Institute of Technology, Gandipet,
Hyderabad 500 075
India
;
    'M. Jagadeesh' .
;
Department of Chemistry,
Sri Venkateswara University,
Tirupati 517 502
India
;
    'Das, Samar K.' .
;
School of Chemistry,
University of Hyderabad,
Hyderabad 500 046
India
;
    'Ammireddy, Varada Reddy' .
;
Department of Chemistry,
Sri Venkateswara University,
Tirupati 517 502
India
;
_publ_section_synopsis     .
_chemical_name_systematic
;
5-Hydroxy-2-nitrobenzaldehyde thiosemicarbazone
;
_chemical_name_common     ?
_chemical_formula_moiety     'C8 H8 N4 O3 S'
_chemical_formula_sum     'C8 H8 N4 O3 S'
_chemical_formula_iupac     'C8 H8 N4 O3 S'
_chemical_formula_weight     240.24
_chemical_melting_point     538
_symmetry_cell_setting     triclinic
_symmetry_space_group_name_H-M     'P -1'
_symmetry_space_group_name_hall     '-P 1'
loop_
    _symmetry_equiv_pos_as_xyz
    'x, y, z'
    '-x, -y, -z'
_cell_length_a     7.1328(13)
_cell_length_b     8.0738(15)
_cell_length_c     17.868(3)
_cell_angle_alpha     102.142(16)
_cell_angle_beta     94.325(15)
_cell_angle_gamma     95.212(15)
_cell_volume     997.1(3)
_cell_formula_units_Z     4
_cell_measurement_reflns_used     858
_cell_measurement_theta_min     2.880
_cell_measurement_theta_max     22.9780
_cell_measurement_temperature     298(2)
_cell_special_details     ?
_exptl_crystal_description     Block
_exptl_crystal_colour     colorless
_exptl_crystal_size_max     0.30
_exptl_crystal_size_mid     0.20
_exptl_crystal_size_min     0.14
_exptl_crystal_density_diffrn     1.600
_exptl_crystal_density_meas     ?
_exptl_crystal_density_method     'not measured'
_exptl_crystal_F_000     496
_exptl_absorpt_coefficient_mu     0.323
_exptl_absorpt_correction_type     multi-scan
_exptl_absorpt_process_details
;
(CrysAlis PRO; Agilent, 2013)
;
_exptl_absorpt_correction_T_min     0.796
_exptl_absorpt_correction_T_max     1.000
_exptl_special_details
;
Absorption correction: (CrysAlisPro, Agilent Technologies, 2013)
Version 1.171.36.28 (release 01-02-2013 CrysAlis171 .NET)
(compiled Feb  1 2013,16:14:44)
Empirical absorption correction using spherical harmonics,
 implemented in SCALE3 ABSPACK scaling algorithm.
;
_diffrn_ambient_temperature     298(2)
_diffrn_radiation_type     MoK\a
_diffrn_radiation_wavelength     0.71073
_diffrn_radiation_source     'fine-focus sealed tube'
_diffrn_radiation_monochromator     graphite
_diffrn_measurement_device_type     'Agilent Xcalibur (Eos, Gemini)'
_diffrn_measurement_method     '\w scans'
_diffrn_detector_area_resol_mean     ?
_diffrn_reflns_number     7083
_diffrn_reflns_av_R_equivalents     0.0633
_diffrn_reflns_av_sigmaI/netI     0.1270
_diffrn_reflns_theta_min     2.88
_diffrn_reflns_theta_max     26.37
_diffrn_reflns_theta_full     26.37
_diffrn_measured_fraction_theta_max     0.999
_diffrn_measured_fraction_theta_full     0.999
_diffrn_reflns_limit_h_min     -8
_diffrn_reflns_limit_h_max     5
_diffrn_reflns_limit_k_min     -10
_diffrn_reflns_limit_k_max     9
_diffrn_reflns_limit_l_min     -22
_diffrn_reflns_limit_l_max     21
_diffrn_standards_number     3904
_diffrn_standards_interval_count     0
_diffrn_standards_interval_time     0
_diffrn_standards_decay_%     0
_refine_special_details
;
Refinement of <i>F</i>^2^ against ALL reflections. The weighted <i>R</i>-factor
<i>wR</i> and goodness of fit <i>S</i> are based on <i>F</i>^2^, conventional
<i>R</i>-factors <i>R</i> are based on <i>F</i>, with <i>F</i> set to zero for
negative <i>F</i>^2^. The threshold expression of <i>F</i>^2^ >
\s(<i>F</i>^2^) is used only for calculating <i>R</i>-factors(gt) <i>etc</i>.
and is not relevant to the choice of reflections for refinement.
<i>R</i>-factors based on <i>F</i>^2^ are statistically about twice as large
as those based on <i>F</i>, and <i>R</i>- factors based on ALL data will be
even larger.
;
_reflns_number_total     4063
_reflns_number_gt     1973
_reflns_threshold_expression     I>2sigma(I)
_refine_ls_structure_factor_coef     Fsqd
_refine_ls_matrix_type     full
_refine_ls_R_factor_all     0.1453
_refine_ls_R_factor_gt     0.0651
_refine_ls_wR_factor_gt     0.0992
_refine_ls_wR_factor_ref     0.1370
_refine_ls_goodness_of_fit_ref     0.994
_refine_ls_restrained_S_all     0.994
_refine_ls_number_reflns     4063
_refine_ls_number_parameters     321
_refine_ls_number_restraints     0
_refine_ls_number_constraints     ?
_refine_ls_hydrogen_treatment     mixed
_refine_ls_weighting_scheme     calc
_refine_ls_weighting_details
                 'calc w=1/[\s^2^(Fo^2^)+(0.0237P)^2^] where P=(Fo^2^+2Fc^2^)/3'
_atom_sites_solution_hydrogens     geom
_atom_sites_solution_primary     direct
_atom_sites_solution_secondary     difmap
_refine_ls_shift/su_max     0.000
_refine_ls_shift/su_mean     0.000
_refine_diff_density_max     0.283
_refine_diff_density_min     -0.330
_refine_ls_extinction_method     none
_refine_ls_extinction_coef     ?
loop_
    _atom_type_symbol
    _atom_type_description
    _atom_type_scat_dispersion_real
    _atom_type_scat_dispersion_imag
    _atom_type_scat_source
    'C' 'C' 0.0033 0.0016
                         'International Tables Vol C Tables 4.2.6.8 and 6.1.1.4'
    'H' 'H' 0.0000 0.0000
                         'International Tables Vol C Tables 4.2.6.8 and 6.1.1.4'
    'N' 'N' 0.0061 0.0033
                         'International Tables Vol C Tables 4.2.6.8 and 6.1.1.4'
    'O' 'O' 0.0106 0.0060
                         'International Tables Vol C Tables 4.2.6.8 and 6.1.1.4'
    'S' 'S' 0.1246 0.1234
                         'International Tables Vol C Tables 4.2.6.8 and 6.1.1.4'
_computing_data_collection
;
CrysAlis PRO (Agilent, 2013)
;
_computing_cell_refinement
;
CrysAlis PRO (Agilent, 2013)
;
_computing_data_reduction
;
CrysAlis PRO (Agilent, 2013)
;
_computing_structure_solution     'SHELXS97 (Sheldrick, 2008)'
_computing_structure_refinement     'SHELXL97 (Sheldrick, 2008)'
_computing_molecular_graphics     'SHELXTL (Sheldrick, 2008)'
_computing_publication_material     'publCIF (Westrip, 2010)'
loop_
    _atom_site_type_symbol
    _atom_site_label
    _atom_site_fract_x
    _atom_site_fract_y
    _atom_site_fract_z
    _atom_site_U_iso_or_equiv
    _atom_site_adp_type
    _atom_site_calc_flag
    _atom_site_refinement_flags
    _atom_site_occupancy
    _atom_site_symmetry_multiplicity
    _atom_site_disorder_assembly
    _atom_site_disorder_group
    S S1 0.47754(18) -0.25982(13) 0.26463(6) 0.0460(3) Uani d . 1 1 . .
    S S2 0.46264(19) 1.26534(13) 0.31459(7) 0.0502(4) Uani d . 1 1 . .
    N N3 0.6268(5) -0.0428(4) 0.3896(2) 0.0412(10) Uani d . 1 1 . .
    N N2 0.7076(5) -0.0018(4) 0.46366(19) 0.0392(9) Uani d . 1 1 . .
    N N6 0.6606(5) 1.0485(4) 0.1259(2) 0.0437(9) Uani d . 1 1 . .
    N N8 0.6172(7) 1.3598(5) 0.1978(3) 0.0520(12) Uani d . 1 1 . .
    N N4 0.6096(6) -0.3229(5) 0.3963(3) 0.0483(11) Uani d . 1 1 . .
    C C7 0.7530(6) 0.1563(5) 0.4924(2) 0.0413(11) Uani d . 1 1 . .
    H H7 0.7302 0.2376 0.4639 0.050 Uiso calc R 1 1 . .
    N N7 0.5833(5) 1.0750(4) 0.1944(2) 0.0451(10) Uani d . 1 1 . .
    C C1 0.9021(6) 0.3740(5) 0.6117(2) 0.0381(11) Uani d . 1 1 . .
    C C6 0.8416(6) 0.2067(5) 0.5711(2) 0.0388(11) Uani d . 1 1 . .
    C C8 0.5768(6) -0.2103(5) 0.3549(2) 0.0363(10) Uani d . 1 1 . .
    C C16 0.5603(6) 1.2346(5) 0.2306(2) 0.0405(11) Uani d . 1 1 . .
    O O4 0.9804(6) -0.0116(5) 0.7225(2) 0.0636(12) Uani d . 1 1 . .
    C C5 0.8744(6) 0.0787(5) 0.6102(2) 0.0426(11) Uani d . 1 1 . .
    H H5 0.8391 -0.0344 0.5853 0.051 Uiso calc R 1 1 . .
    C C9 0.7661(6) 0.6841(5) -0.0180(2) 0.0405(11) Uani d . 1 1 . .
    N N1 0.8718(6) 0.5229(5) 0.5792(2) 0.0501(11) Uani d . 1 1 . .
    O O5 0.9645(5) 0.6588(4) 0.6107(2) 0.0773(12) Uani d . 1 1 . .
    C C13 0.7647(6) 0.9729(5) -0.0234(2) 0.0428(11) Uani d . 1 1 . .
    H H13 0.7424 1.0838 -0.0020 0.051 Uiso calc R 1 1 . .
    C C4 0.9566(7) 0.1144(6) 0.6837(2) 0.0455(12) Uani d . 1 1 . .
    O O6 0.8570(5) 1.0706(4) -0.1298(2) 0.0665(11) Uani d . 1 1 . .
    C C14 0.7334(6) 0.8488(5) 0.0184(2) 0.0397(11) Uani d . 1 1 . .
    C C2 0.9894(6) 0.4091(6) 0.6850(3) 0.0505(12) Uani d . 1 1 . .
    H H2 1.0305 0.5213 0.7096 0.061 Uiso calc R 1 1 . .
    C C10 0.8258(7) 0.6471(6) -0.0898(3) 0.0521(13) Uani d . 1 1 . .
    H H10 0.8436 0.5355 -0.1123 0.063 Uiso calc R 1 1 . .
    O O7 0.7578(6) 0.5092(4) 0.5244(2) 0.0791(13) Uani d . 1 1 . .
    C C12 0.8277(7) 0.9384(6) -0.0954(3) 0.0484(12) Uani d . 1 1 . .
    C C11 0.8594(7) 0.7740(6) -0.1289(3) 0.0533(13) Uani d . 1 1 . .
    H H11 0.9031 0.7499 -0.1773 0.064 Uiso calc R 1 1 . .
    C C15 0.6601(7) 0.8923(5) 0.0926(2) 0.0474(12) Uani d . 1 1 . .
    H H15 0.6129 0.8067 0.1159 0.057 Uiso calc R 1 1 . .
    C C3 1.0168(6) 0.2796(6) 0.7225(3) 0.0500(12) Uani d . 1 1 . .
    H H3 1.0744 0.3027 0.7726 0.060 Uiso calc R 1 1 . .
    O O10 0.7007(7) 0.4005(4) -0.0180(2) 0.0960(15) Uani d . 1 1 . .
    N N5 0.7434(6) 0.5429(5) 0.0211(3) 0.0558(12) Uani d . 1 1 . .
    O O9 0.7659(6) 0.5702(4) 0.0907(2) 0.0748(12) Uani d . 1 1 . .
    H H4B 0.572(6) -0.428(5) 0.376(2) 0.054(15) Uiso d . 1 1 . .
    H H3N 0.598(6) 0.035(5) 0.358(2) 0.069(15) Uiso d . 1 1 . .
    H H7N 0.534(6) 0.983(5) 0.226(2) 0.081(15) Uiso d . 1 1 . .
    H H8A 0.667(7) 1.338(6) 0.147(3) 0.080(18) Uiso d . 1 1 . .
    H H4A 0.659(6) -0.292(5) 0.444(2) 0.048(15) Uiso d . 1 1 . .
    H H8B 0.617(9) 1.453(7) 0.224(4) 0.13(3) Uiso d . 1 1 . .
    H H6O 0.891(7) 1.030(6) -0.184(3) 0.082(18) Uiso d . 1 1 . .
    H H4O 0.939(9) -0.096(7) 0.697(3) 0.10(3) Uiso d . 1 1 . .
loop_
    _atom_site_aniso_label
    _atom_site_aniso_U_11
    _atom_site_aniso_U_22
    _atom_site_aniso_U_33
    _atom_site_aniso_U_12
    _atom_site_aniso_U_13
    _atom_site_aniso_U_23
    S1 0.0546(9) 0.0391(6) 0.0446(8) 0.0091(6) 0.0054(6) 0.0076(5)
    S2 0.0669(10) 0.0391(6) 0.0465(8) 0.0115(6) 0.0140(7) 0.0084(5)
    N3 0.050(3) 0.035(2) 0.039(2) 0.0082(19) 0.0018(19) 0.0072(18)
    N2 0.042(2) 0.039(2) 0.036(2) 0.0052(18) 0.0036(18) 0.0061(17)
    N6 0.048(3) 0.043(2) 0.040(2) 0.0083(19) 0.0091(19) 0.0047(18)
    N8 0.074(3) 0.034(2) 0.048(3) 0.004(2) 0.016(2) 0.006(2)
    N4 0.064(3) 0.034(2) 0.046(3) 0.010(2) -0.002(2) 0.007(2)
    C7 0.043(3) 0.037(2) 0.047(3) 0.005(2) 0.008(2) 0.012(2)
    N7 0.057(3) 0.0358(19) 0.045(2) 0.007(2) 0.014(2) 0.0111(19)
    C1 0.037(3) 0.034(2) 0.042(3) 0.002(2) 0.008(2) 0.007(2)
    C6 0.032(3) 0.041(2) 0.043(3) 0.003(2) 0.007(2) 0.008(2)
    C8 0.030(3) 0.038(2) 0.045(3) 0.007(2) 0.009(2) 0.015(2)
    C16 0.047(3) 0.038(2) 0.038(3) 0.005(2) 0.001(2) 0.012(2)
    O4 0.092(3) 0.053(2) 0.043(2) 0.009(2) -0.010(2) 0.0098(19)
    C5 0.048(3) 0.035(2) 0.044(3) 0.005(2) 0.006(2) 0.006(2)
    C9 0.044(3) 0.040(2) 0.039(3) 0.008(2) 0.004(2) 0.010(2)
    N1 0.062(3) 0.036(2) 0.054(3) 0.009(2) 0.024(2) 0.008(2)
    O5 0.079(3) 0.0408(19) 0.109(3) -0.005(2) 0.014(2) 0.012(2)
    C13 0.043(3) 0.039(2) 0.048(3) 0.007(2) 0.005(2) 0.012(2)
    C4 0.053(3) 0.051(3) 0.034(3) 0.009(3) 0.004(2) 0.011(2)
    O6 0.085(3) 0.067(2) 0.052(2) 0.003(2) 0.018(2) 0.023(2)
    C14 0.044(3) 0.037(2) 0.038(3) 0.004(2) 0.002(2) 0.009(2)
    C2 0.044(3) 0.044(3) 0.057(3) -0.002(2) 0.011(3) -0.004(2)
    C10 0.063(4) 0.049(3) 0.042(3) 0.018(3) 0.004(3) 0.000(2)
    O7 0.122(4) 0.056(2) 0.059(3) 0.019(2) -0.011(2) 0.015(2)
    C12 0.043(3) 0.060(3) 0.045(3) 0.006(3) 0.006(2) 0.018(3)
    C11 0.059(4) 0.063(3) 0.041(3) 0.018(3) 0.016(3) 0.008(2)
    C15 0.061(4) 0.038(2) 0.044(3) 0.004(2) 0.007(3) 0.011(2)
    C3 0.042(3) 0.055(3) 0.050(3) 0.000(3) 0.001(2) 0.008(3)
    O10 0.147(4) 0.0392(19) 0.097(3) 0.009(2) 0.014(3) 0.005(2)
    N5 0.073(3) 0.038(2) 0.055(3) 0.011(2) 0.007(2) 0.005(2)
    O9 0.113(4) 0.063(2) 0.056(2) 0.020(2) 0.019(2) 0.023(2)
_geom_special_details
;
All e.s.d.'s (except the e.s.d. in the dihedral angle between two l.s. planes)
are estimated using the full covariance matrix. The cell e.s.d.'s are taken
into account individually in the estimation of e.s.d.'s in distances, angles
and torsion angles; correlations between e.s.d.'s in cell parameters are only
used when they are defined by crystal symmetry. An approximate (isotropic)
treatment of cell e.s.d.'s is used for estimating e.s.d.'s involving l.s.
planes.
;
loop_
    _geom_bond_atom_site_label_1
    _geom_bond_atom_site_label_2
    _geom_bond_site_symmetry_2
    _geom_bond_distance
    _geom_bond_publ_flag
    S1 C8 . 1.664(4) ?
    S2 C16 . 1.682(4) ?
    N3 N2 . 1.364(4) ?
    N3 C8 . 1.366(5) ?
    N2 C7 . 1.274(5) ?
    N6 C15 . 1.276(5) ?
    N6 N7 . 1.365(5) ?
    N8 C16 . 1.321(5) ?
    N4 C8 . 1.312(5) ?
    C7 C6 . 1.457(5) ?
    N7 C16 . 1.345(5) ?
    C1 C2 . 1.368(5) ?
    C1 C6 . 1.403(5) ?
    C1 N1 . 1.467(5) ?
    C6 C5 . 1.390(5) ?
    O4 C4 . 1.362(5) ?
    C5 C4 . 1.359(5) ?
    C9 C10 . 1.363(5) ?
    C9 C14 . 1.401(5) ?
    C9 N5 . 1.461(5) ?
    N1 O7 . 1.204(4) ?
    N1 O5 . 1.229(4) ?
    C13 C12 . 1.377(5) ?
    C13 C14 . 1.381(5) ?
    C4 C3 . 1.381(6) ?
    O6 C12 . 1.347(5) ?
    C14 C15 . 1.448(6) ?
    C2 C3 . 1.376(5) ?
    C10 C11 . 1.370(5) ?
    C12 C11 . 1.382(6) ?
    O10 N5 . 1.212(4) ?
    N5 O9 . 1.212(4) ?
    N3 H3N . 0.96(4) ?
    N8 H8A . 0.98(5) ?
    N8 H8B . 0.80(6) ?
    N4 H4B . 0.86(4) ?
    N4 H4A . 0.87(4) ?
    C7 H7 . 0.9300 ?
    N7 H7N . 1.07(4) ?
    O4 H4O . 0.76(5) ?
    C5 H5 . 0.9300 ?
    C13 H13 . 0.9300 ?
    O6 H6O . 1.00(5) ?
    C2 H2 . 0.9300 ?
    C10 H10 . 0.9300 ?
    C11 H11 . 0.9300 ?
    C15 H15 . 0.9300 ?
    C3 H3 . 0.9300 ?
loop_
    _geom_angle_atom_site_label_1
    _geom_angle_atom_site_label_2
    _geom_angle_atom_site_label_3
    _geom_angle_site_symmetry_1
    _geom_angle_site_symmetry_3
    _geom_angle
    _geom_angle_publ_flag
    N2 N3 C8 . . 119.2(3) ?
    C7 N2 N3 . . 116.2(3) ?
    C15 N6 N7 . . 114.8(4) ?
    N2 C7 C6 . . 118.4(4) ?
    C16 N7 N6 . . 119.7(3) ?
    C2 C1 C6 . . 122.1(4) ?
    C2 C1 N1 . . 115.5(4) ?
    C6 C1 N1 . . 122.3(4) ?
    C5 C6 C1 . . 116.0(4) ?
    C5 C6 C7 . . 117.9(4) ?
    C1 C6 C7 . . 126.2(4) ?
    N4 C8 N3 . . 116.9(4) ?
    N4 C8 S1 . . 124.0(4) ?
    N3 C8 S1 . . 119.0(3) ?
    N8 C16 N7 . . 117.4(4) ?
    N8 C16 S2 . . 123.4(3) ?
    N7 C16 S2 . . 119.2(3) ?
    C4 C5 C6 . . 121.7(4) ?
    C10 C9 C14 . . 122.7(4) ?
    C10 C9 N5 . . 116.5(4) ?
    C14 C9 N5 . . 120.8(4) ?
    O7 N1 O5 . . 122.7(4) ?
    O7 N1 C1 . . 119.9(4) ?
    O5 N1 C1 . . 117.4(4) ?
    C12 C13 C14 . . 122.5(4) ?
    C5 C4 O4 . . 121.2(4) ?
    C5 C4 C3 . . 121.5(4) ?
    O4 C4 C3 . . 117.3(4) ?
    C13 C14 C9 . . 115.6(4) ?
    C13 C14 C15 . . 119.6(4) ?
    C9 C14 C15 . . 124.6(4) ?
    C1 C2 C3 . . 120.5(4) ?
    C9 C10 C11 . . 120.1(4) ?
    O6 C12 C13 . . 117.0(4) ?
    O6 C12 C11 . . 123.1(5) ?
    C13 C12 C11 . . 119.9(4) ?
    C10 C11 C12 . . 119.2(4) ?
    N6 C15 C14 . . 119.7(4) ?
    C2 C3 C4 . . 118.1(4) ?
    O9 N5 O10 . . 122.0(4) ?
    O9 N5 C9 . . 120.0(4) ?
    O10 N5 C9 . . 118.0(4) ?
    N2 N3 H3N . . 127(3) ?
    C8 N3 H3N . . 114(3) ?
    C16 N8 H8A . . 122(3) ?
    C16 N8 H8B . . 114(4) ?
    H8A N8 H8B . . 124(5) ?
    C8 N4 H4B . . 117(3) ?
    C8 N4 H4A . . 122(3) ?
    H4B N4 H4A . . 121(4) ?
    N2 C7 H7 . . 120.8 ?
    C6 C7 H7 . . 120.8 ?
    C16 N7 H7N . . 112(2) ?
    N6 N7 H7N . . 129(2) ?
    C4 O4 H4O . . 108(4) ?
    C4 C5 H5 . . 119.1 ?
    C6 C5 H5 . . 119.1 ?
    C12 C13 H13 . . 118.8 ?
    C14 C13 H13 . . 118.8 ?
    C12 O6 H6O . . 110(2) ?
    C1 C2 H2 . . 119.8 ?
    C3 C2 H2 . . 119.8 ?
    C9 C10 H10 . . 120.0 ?
    C11 C10 H10 . . 120.0 ?
    C10 C11 H11 . . 120.4 ?
    C12 C11 H11 . . 120.4 ?
    N6 C15 H15 . . 120.1 ?
    C14 C15 H15 . . 120.1 ?
    C2 C3 H3 . . 120.9 ?
    C4 C3 H3 . . 120.9 ?
loop_
    _geom_torsion_atom_site_label_1
    _geom_torsion_atom_site_label_2
    _geom_torsion_atom_site_label_3
    _geom_torsion_atom_site_label_4
    _geom_torsion_site_symmetry_1
    _geom_torsion_site_symmetry_2
    _geom_torsion_site_symmetry_3
    _geom_torsion_site_symmetry_4
    _geom_torsion
    _geom_torsion_publ_flag
    C8 N3 N2 C7 . . . . 179.2(4) ?
    N3 N2 C7 C6 . . . . -179.4(4) ?
    C15 N6 N7 C16 . . . . -173.7(4) ?
    C2 C1 C6 C5 . . . . 0.5(6) ?
    N1 C1 C6 C5 . . . . -177.9(4) ?
    C2 C1 C6 C7 . . . . -178.0(4) ?
    N1 C1 C6 C7 . . . . 3.6(7) ?
    N2 C7 C6 C5 . . . . 1.0(6) ?
    N2 C7 C6 C1 . . . . 179.4(4) ?
    N2 N3 C8 N4 . . . . 0.4(6) ?
    N2 N3 C8 S1 . . . . 179.8(3) ?
    N6 N7 C16 N8 . . . . -0.8(7) ?
    N6 N7 C16 S2 . . . . 179.3(3) ?
    C1 C6 C5 C4 . . . . 1.3(6) ?
    C7 C6 C5 C4 . . . . 179.9(4) ?
    C2 C1 N1 O7 . . . . -161.7(4) ?
    C6 C1 N1 O7 . . . . 16.8(7) ?
    C2 C1 N1 O5 . . . . 17.3(6) ?
    C6 C1 N1 O5 . . . . -164.2(4) ?
    C6 C5 C4 O4 . . . . 177.1(4) ?
    C6 C5 C4 C3 . . . . -2.0(7) ?
    C12 C13 C14 C9 . . . . -1.3(7) ?
    C12 C13 C14 C15 . . . . -177.6(4) ?
    C10 C9 C14 C13 . . . . 0.2(7) ?
    N5 C9 C14 C13 . . . . 178.2(4) ?
    C10 C9 C14 C15 . . . . 176.4(4) ?
    N5 C9 C14 C15 . . . . -5.7(7) ?
    C6 C1 C2 C3 . . . . -1.6(7) ?
    N1 C1 C2 C3 . . . . 176.9(4) ?
    C14 C9 C10 C11 . . . . 1.2(8) ?
    N5 C9 C10 C11 . . . . -176.8(4) ?
    C14 C13 C12 O6 . . . . -178.6(4) ?
    C14 C13 C12 C11 . . . . 0.9(7) ?
    C9 C10 C11 C12 . . . . -1.6(7) ?
    O6 C12 C11 C10 . . . . -180.0(4) ?
    C13 C12 C11 C10 . . . . 0.6(8) ?
    N7 N6 C15 C14 . . . . 178.1(4) ?
    C13 C14 C15 N6 . . . . -14.0(7) ?
    C9 C14 C15 N6 . . . . 170.0(4) ?
    C1 C2 C3 C4 . . . . 1.0(7) ?
    C5 C4 C3 C2 . . . . 0.8(7) ?
    O4 C4 C3 C2 . . . . -178.3(4) ?
    C10 C9 N5 O9 . . . . 150.5(5) ?
    C14 C9 N5 O9 . . . . -27.6(7) ?
    C10 C9 N5 O10 . . . . -30.0(7) ?
    C14 C9 N5 O10 . . . . 152.0(5) ?
loop_
    _geom_hbond_atom_site_label_D
    _geom_hbond_atom_site_label_H
    _geom_hbond_atom_site_label_A
    _geom_hbond_site_symmetry_A
    _geom_hbond_distance_DH
    _geom_hbond_distance_HA
    _geom_hbond_distance_DA
    _geom_hbond_angle_DHA
    N8 H8B S1 1_575 0.80(6) 2.59(6) 3.323(5) 153(6)
    N7 H7N S1 1_565 1.07(4) 2.22(4) 3.264(4) 162(3)
    N3 H3N S2 1_545 0.95(4) 2.41(4) 3.324(4) 160(4)
    N4 H4B S2 1_535 0.86(4) 2.51(4) 3.373(4) 180(4)
    O4 H4O O5 1_545 0.76(5) 2.27(6) 2.960(5) 153(7)
    C3 H3 O9 2_766 0.93 2.57 3.491(6) 168.4
    C7 H7 O5 2_766 0.93 2.79 3.295(5) 115.0
    N4 H4A O7 1_545 0.87(4) 2.48(4) 3.066(5) 125(3)
    O6 H6O O4 1_564 1.01(5) 1.81(5) 2.810(5) 170(4)
    N8 H8A O9 1_565 0.98(5) 2.39(4) 3.002(5) 120(3)
    C13 H13 O10 1_565 0.93 2.67 3.506(5) 149.6
