# Supplementary material for: 5-Hy­droxy-2-nitro­benzaldehyde thio­semicarbazone (HNBATSC)
Source: Acta Crystallogr Sect E Struct Rep Online. 2014 Jul 2;70(Pt 8):o846. doi: 10.1107/S1600536814015098 (PMC4158534; doi:10.1107/S1600536814015098)
Supplement: Supplementary file 2 [file e-70-0o846-Isup2.hkl]

# 
# h,k,l, Fc-squared, Fo-squared, sigma(Fo-squared) and status flag 
# 
data_I
_shelx_title ' sreenath in P-1' 
_shelx_refln_list_code          4 
_shelx_F_calc_maximum      157.91 
_exptl_crystal_F_000       496.00 
_reflns_d_resolution_high  0.8001 
 
loop_ 
 _symmetry_equiv_pos_as_xyz 
 'x, y, z' 
 '-x, -y, -z' 
 
_cell_length_a     7.1328 
_cell_length_b     8.0738 
_cell_length_c    17.8683 
_cell_angle_alpha 102.142 
_cell_angle_beta   94.325 
_cell_angle_gamma  95.212 
 
_shelx_F_squared_multiplier     1.000 
 
loop_ 
 _refln_index_h 
 _refln_index_k 
 _refln_index_l 
 _refln_F_squared_calc 
 _refln_F_squared_meas 
 _refln_F_squared_sigma 
 _refln_observed_status 
   1   0   0      266.46      265.61     11.71 o 
   2   0   0       19.99       14.23      3.80 o 
   3   0   0      121.32      124.49     11.36 o 
   4   0   0      282.87      251.69     18.24 o 
   5   0   0       10.31       15.92     11.73 o 
   6   0   0        8.94       13.00     16.95 o 
   7   0   0       44.12      122.14     37.68 o 
   8   0   0       34.29       64.17     33.48 o 
  -8   1   0        0.61      -17.44     17.44 o 
  -7   1   0        1.44       15.62     11.67 o 
  -6   1   0       83.33       83.25     26.19 o 
  -5   1   0       27.60       31.36     17.99 o 
  -4   1   0      398.74      398.87     46.85 o 
  -3   1   0       26.81       18.54     10.24 o 
  -2   1   0        3.69        7.45      3.21 o 
  -1   1   0       97.52       92.37     11.55 o 
   1   1   0      910.56      947.30     31.56 o 
   2   1   0       24.18       17.26      4.67 o 
   3   1   0      113.97      124.03     12.93 o 
   4   1   0       99.07       89.72     13.55 o 
   5   1   0       25.65       -4.29     35.43 o 
   6   1   0        2.34      -20.36     20.36 o 
   7   1   0        4.81       21.57     22.91 o 
   8   1   0       14.49       42.35     28.50 o 
  -8   2   0        0.10        5.89     11.00 o 
  -7   2   0        2.83       20.78     23.58 o 
  -6   2   0       27.17       39.01     21.94 o 
  -5   2   0        5.21        0.73      7.66 o 
  -4   2   0        7.15        8.33      6.02 o 
  -3   2   0     1334.71     1408.65     53.95 o 
  -2   2   0    10634.43    10962.30    216.58 o 
  -1   2   0     1380.51     1416.30     29.84 o 
   0   2   0      137.32      129.07     10.03 o 
   1   2   0     6024.07     5873.13    107.70 o 
   2   2   0     1472.20     1406.22    125.00 o 
   3   2   0     1217.21     1071.58    130.44 o 
   4   2   0      487.54      450.66     35.76 o 
   5   2   0       92.39       88.67     12.82 o 
   6   2   0        0.84       -8.75     12.70 o 
   7   2   0        1.52        7.17     11.67 o 
   8   2   0        8.91       26.19     25.89 o 
  -8   3   0        2.01       22.61     21.75 o 
  -7   3   0        8.97       12.46     14.10 o 
  -6   3   0       74.40       66.36     24.61 o 
  -5   3   0       33.02       41.02     16.89 o 
  -4   3   0       78.64      110.11     26.07 o 
  -3   3   0      116.40      142.13     25.77 o 
  -2   3   0      927.85      874.09     33.01 o 
  -1   3   0       79.80       76.10      8.16 o 
   0   3   0     2001.25     2056.14     43.32 o 
   1   3   0        0.35        1.05      2.06 o 
   2   3   0      510.07      548.32     38.47 o 
   3   3   0     1577.41     1576.72     70.88 o 
   4   3   0       20.88       13.29      7.99 o 
   5   3   0       26.68       52.50     23.82 o 
   6   3   0       11.80       10.03     13.43 o 
   7   3   0       33.03       17.68     16.95 o 
   8   3   0        4.25       30.38     27.35 o 
  -8   4   0        0.00       32.87     21.21 o 
  -7   4   0       40.93       56.70     24.37 o 
  -6   4   0      219.92      191.42     43.81 o 
  -5   4   0       40.98       45.15     21.15 o 
  -4   4   0      320.35      368.13     46.73 o 
  -3   4   0      849.84      937.46     51.97 o 
  -2   4   0      398.10      418.57     26.09 o 
  -1   4   0     1228.56     1266.57     62.80 o 
   0   4   0     1151.49     1121.36     40.22 o 
   1   4   0      728.23      832.66     46.09 o 
   2   4   0      500.12      513.14     40.34 o 
   3   4   0      428.53      527.83     43.41 o 
   4   4   0      188.45      143.62     45.03 o 
   5   4   0       70.22       86.05     31.66 o 
   6   4   0        5.27       40.35     24.00 o 
   7   4   0        1.47        2.19     18.53 o 
  -8   5   0        2.82       24.67     20.96 o 
  -7   5   0        0.09        3.18      7.60 o 
  -6   5   0        1.22       11.34     11.09 o 
  -5   5   0       32.49       39.87     14.10 o 
  -4   5   0        1.97       15.19     12.94 o 
  -3   5   0       25.78       16.65      8.47 o 
  -2   5   0       39.99       26.63      7.17 o 
  -1   5   0      242.16      253.88     23.14 o 
   0   5   0       41.29       41.05      8.46 o 
   1   5   0        2.39        2.84      9.39 o 
   2   5   0      109.16      120.84     22.20 o 
   3   5   0      140.76      154.10     37.37 o 
   4   5   0        1.63       -0.12      6.83 o 
   5   5   0        0.05        2.37      9.30 o 
   6   5   0       11.17        5.71     12.21 o 
   7   5   0       39.70       37.68     21.51 o 
  -7   6   0        0.29       14.28     11.06 o 
  -6   6   0        9.00        4.49     12.46 o 
  -5   6   0       57.79       54.72     17.71 o 
  -4   6   0       21.05       25.20     10.33 o 
  -3   6   0      315.72      353.86     38.79 o 
  -2   6   0      388.52      432.28     35.19 o 
  -1   6   0       32.73       28.67      8.47 o 
   0   6   0      205.90      204.39     19.06 o 
   1   6   0     1098.01     1119.26     64.14 o 
   2   6   0      501.29      564.51     49.17 o 
   3   6   0      232.16      259.29     52.38 o 
   4   6   0        1.63       20.98     12.44 o 
   5   6   0        4.89       14.10     14.34 o 
   6   6   0       75.34       85.92     35.12 o 
  -6   7   0        4.22        6.64      8.84 o 
  -5   7   0        0.26        7.95     10.03 o 
  -4   7   0      505.74      486.50     51.49 o 
  -3   7   0       47.82       47.92     16.12 o 
  -2   7   0       21.11       40.64     12.58 o 
  -1   7   0       59.41       35.81      7.75 o 
   0   7   0        6.17        4.45      5.00 o 
   1   7   0      320.89      314.55     36.67 o 
   2   7   0        0.01        1.02     10.12 o 
   3   7   0        4.68       15.31     13.85 o 
   4   7   0      287.69      276.84     41.37 o 
   5   7   0       58.37       60.04     27.95 o 
  -5   8   0       37.61       40.95     16.01 o 
  -4   8   0       34.30       19.96     17.74 o 
  -3   8   0        1.39        6.79     10.92 o 
  -2   8   0      104.30      102.20     20.18 o 
  -1   8   0       89.64       89.77     17.80 o 
   0   8   0       88.31       93.82     17.29 o 
   1   8   0       20.00        6.52      5.89 o 
   2   8   0      104.14      121.34     35.94 o 
   3   8   0       24.08       37.67     14.94 o 
   4   8   0       67.54       82.32     24.26 o 
  -4   9   0        8.80       -3.10      9.48 o 
  -3   9   0       14.91        9.61     16.59 o 
  -2   9   0        1.36       -0.77      5.16 o 
  -1   9   0      102.32      110.42     22.08 o 
   0   9   0       16.57       -2.97     18.69 o 
   1   9   0        1.26        3.25     22.03 o 
   2   9   0       42.46       30.26     21.09 o 
  -2  -9   1       13.03       22.36     17.32 o 
  -1  -9   1        0.57       -8.69      8.69 o 
   0  -9   1       39.10       24.53     10.99 o 
   1  -9   1       26.41       27.81     13.13 o 
   2  -9   1       43.67       27.07     18.53 o 
   3  -9   1        5.05       18.93     17.87 o 
   4  -9   1       31.17        9.36     12.82 o 
  -4  -8   1       41.97       74.07     30.57 o 
  -3  -8   1       40.26       42.32     16.96 o 
  -2  -8   1       28.60       22.60     11.83 o 
  -1  -8   1        0.15        2.75      4.27 o 
   0  -8   1       98.11       99.96     17.82 o 
   1  -8   1       50.89       33.91      8.90 o 
   2  -8   1       47.23       45.11     13.76 o 
   3  -8   1       54.60       59.03     14.79 o 
   4  -8   1       14.51       14.10     11.67 o 
   5  -8   1        0.19      -11.00     14.04 o 
   6  -8   1       13.09        1.58      5.41 o 
  -5  -7   1       10.31        5.65     14.16 o 
  -4  -7   1        5.38       26.13     18.29 o 
  -3  -7   1      303.51      297.36     38.78 o 
  -2  -7   1      215.39      196.50     31.04 o 
  -1  -7   1       79.15       74.59     18.44 o 
   0  -7   1       79.65       67.99     13.45 o 
   1  -7   1      301.93      300.31     29.94 o 
   2  -7   1      302.14      308.71     37.87 o 
   3  -7   1      415.22      437.01     39.24 o 
   4  -7   1       49.68       31.80     13.14 o 
   5  -7   1       16.92       16.53      9.86 o 
   6  -7   1        0.03      -11.46     11.46 o 
  -6  -6   1       72.72       66.97     31.78 o 
  -5  -6   1       10.10       -0.79      7.72 o 
  -4  -6   1      226.44      299.88     54.63 o 
  -3  -6   1       71.74       68.97     28.74 o 
  -2  -6   1        5.61        7.22     10.86 o 
  -1  -6   1        0.58       11.27      8.28 o 
   0  -6   1       47.88       42.31      8.74 o 
   1  -6   1       21.95       18.81      7.38 o 
   2  -6   1      512.57      558.92     38.89 o 
   3  -6   1      158.45      165.21     26.56 o 
   4  -6   1       52.93       57.74     16.57 o 
   5  -6   1        3.07       -0.46     11.42 o 
   6  -6   1       48.38       43.08     24.73 o 
   7  -6   1        8.06       25.04     22.00 o 
  -7  -5   1        3.55      -27.65     27.65 o 
  -6  -5   1        7.34       22.42     22.61 o 
  -5  -5   1       15.96       13.79     15.98 o 
  -4  -5   1        7.86       17.26     18.29 o 
  -3  -5   1        5.13        3.10      8.54 o 
  -2  -5   1       11.15       14.02      7.20 o 
  -1  -5   1        0.64       -1.75      5.38 o 
   0  -5   1        7.18        8.35      4.99 o 
   1  -5   1       33.55       44.96     10.81 o 
   2  -5   1        6.59       10.09      3.80 o 
   3  -5   1        4.24        1.56      6.60 o 
   4  -5   1      119.07      124.90     21.28 o 
   5  -5   1       29.07       42.93     14.26 o 
   6  -5   1       67.05       63.13     18.63 o 
   7  -5   1       11.26        3.56     26.86 o 
   8  -5   1        3.96       26.13     21.39 o 
  -7  -4   1        1.68       -8.51     20.05 o 
  -6  -4   1       86.58      102.70     35.85 o 
  -5  -4   1      122.92      119.83     36.10 o 
  -4  -4   1       17.93       15.60      5.23 o 
  -3  -4   1      169.79      171.62     25.15 o 
  -2  -4   1       69.97       82.65     17.85 o 
  -1  -4   1     1046.94     1102.75     52.45 o 
   0  -4   1      275.21      272.89     20.36 o 
   1  -4   1       50.33       50.87     10.85 o 
   2  -4   1     1220.21     1273.82     43.05 o 
   3  -4   1       28.34       27.68      9.91 o 
   4  -4   1      324.02      386.10     36.81 o 
   5  -4   1       10.20       -1.94      8.20 o 
   6  -4   1        6.41        9.48     19.26 o 
   7  -4   1       28.98       31.36     20.36 o 
   8  -4   1        3.76       -1.28     12.03 o 
  -8  -3   1        0.03        2.49     11.85 o 
  -7  -3   1        0.93       -3.77     11.12 o 
  -6  -3   1        0.12      -11.61     13.92 o 
  -5  -3   1       56.14       50.31     21.03 o 
  -4  -3   1        6.92       23.40     14.89 o 
  -3  -3   1      217.97      235.71     37.61 o 
  -2  -3   1       23.05       30.02      9.60 o 
  -1  -3   1      232.20      235.96     15.06 o 
   0  -3   1        7.82       15.32      4.32 o 
   1  -3   1        6.26        6.65      3.22 o 
   2  -3   1      616.25      638.57     26.35 o 
   3  -3   1      565.12      609.95     34.88 o 
   4  -3   1       20.22       27.77     12.88 o 
   5  -3   1       90.83       92.61     25.77 o 
   6  -3   1       57.99       71.70     25.58 o 
   7  -3   1       48.95       89.75     32.15 o 
   8  -3   1        1.31      -21.09     21.09 o 
  -8  -2   1        6.42      -18.29     18.29 o 
  -7  -2   1       49.93       51.47     25.58 o 
  -6  -2   1       75.70       62.41     26.98 o 
  -5  -2   1        2.45        8.08     11.61 o 
  -4  -2   1      271.13      147.77    101.02 o 
  -3  -2   1       71.33       50.13     27.86 o 
  -2  -2   1     1518.33     1370.43     73.60 o 
  -1  -2   1     2183.12     2117.09     44.74 o 
   0  -2   1      155.71      216.63     27.05 o 
   1  -2   1        3.25        6.77      3.76 o 
   2  -2   1      954.28      948.43     26.96 o 
   3  -2   1        0.96        2.82      3.52 o 
   4  -2   1      113.53      116.13     25.83 o 
   5  -2   1      177.43      221.92     41.44 o 
   6  -2   1      129.68      193.54     42.84 o 
   7  -2   1       47.27       58.21     28.56 o 
   8  -2   1       28.05       22.24     19.32 o 
  -8  -1   1        2.62       19.32     24.85 o 
  -7  -1   1       11.89       25.70     14.40 o 
  -6  -1   1        1.37        9.78      9.12 o 
  -5  -1   1       37.18       11.51     16.71 o 
  -4  -1   1      242.73      200.96     18.56 o 
  -3  -1   1       99.88       89.24     10.95 o 
  -2  -1   1        7.33       10.45      7.14 o 
  -1  -1   1     1323.13     1263.27     51.44 o 
   1  -1   1     1210.06     1246.30     22.76 o 
   2  -1   1      340.22      371.10     18.06 o 
   3  -1   1     1487.74     1567.36     38.91 o 
   4  -1   1      259.02      245.85     25.37 o 
   5  -1   1        7.33        7.51      5.48 o 
   6  -1   1       30.08       37.43     20.54 o 
   7  -1   1        5.03       21.33     17.08 o 
   8  -1   1       30.77       29.53     20.72 o 
  -8   0   1       23.18       33.79     26.19 o 
  -7   0   1       45.84       41.81     22.00 o 
  -6   0   1      191.62      191.78     43.02 o 
  -5   0   1      142.18      141.28     34.15 o 
  -4   0   1        5.14        0.92      3.98 o 
  -3   0   1       46.21       42.13      8.29 o 
  -2   0   1      586.56      515.99     23.59 o 
  -1   0   1       84.90       83.49     11.36 o 
   1   0   1      212.40      233.28     16.59 o 
   2   0   1    24936.05    24332.04    132.87 o 
   3   0   1      264.15      243.80     16.48 o 
   4   0   1      154.72      123.84     13.13 o 
   5   0   1       40.34       19.30     10.03 o 
   6   0   1      208.62      272.54     51.10 o 
   7   0   1      210.85      178.11     44.85 o 
   8   0   1       11.78       21.82     13.25 o 
  -8   1   1       41.71       22.00     20.66 o 
  -7   1   1       37.64       75.65     31.54 o 
  -6   1   1       75.91       69.70     26.68 o 
  -5   1   1       13.21       33.06     18.96 o 
  -4   1   1       14.86       17.50     10.94 o 
  -3   1   1     1504.62     1459.21     53.66 o 
  -2   1   1    10362.62    10883.60    125.68 o 
  -1   1   1     4344.08     4668.48     94.01 o 
   0   1   1      459.55      453.89     18.20 o 
   1   1   1        0.16       -7.29      7.47 o 
   2   1   1     1846.51     1672.03     60.37 o 
   3   1   1      699.69      712.13     33.72 o 
   4   1   1        1.53        2.85      4.63 o 
   5   1   1        0.35        5.84      6.15 o 
   6   1   1       33.74       14.97     15.80 o 
   7   1   1        0.06        0.61      7.29 o 
   8   1   1        2.30       -5.04     11.30 o 
  -8   2   1       55.69       28.32     20.90 o 
  -7   2   1       78.16      103.49     36.76 o 
  -6   2   1      121.53      123.96     33.30 o 
  -5   2   1        8.14        9.48     10.03 o 
  -4   2   1      340.53      331.67     45.64 o 
  -3   2   1      150.65      145.23     26.07 o 
  -2   2   1      378.47      400.10     21.81 o 
  -1   2   1       61.82       57.27      6.29 o 
   0   2   1      873.38      931.55     21.62 o 
   1   2   1      512.03      504.96     22.52 o 
   2   2   1      142.15      150.62     18.66 o 
   3   2   1       21.77       35.57      9.32 o 
   4   2   1      296.90      321.85     28.14 o 
   5   2   1       67.28       87.22     14.91 o 
   6   2   1       37.70       57.06     25.89 o 
   7   2   1        7.58       42.35     24.25 o 
   8   2   1       95.05       90.36     39.80 o 
  -8   3   1       11.39       36.28     21.57 o 
  -7   3   1       16.35       14.16     11.18 o 
  -6   3   1       72.18       71.95     27.83 o 
  -5   3   1      652.81      768.88     76.87 o 
  -4   3   1      134.48      170.45     32.45 o 
  -3   3   1      885.59      968.99     68.18 o 
  -2   3   1       93.59      116.02     13.36 o 
  -1   3   1      498.29      485.86     25.35 o 
   0   3   1      135.63      138.56      9.70 o 
   1   3   1      633.83      691.94     30.01 o 
   2   3   1     1401.88     1417.27     90.30 o 
   3   3   1      264.10      275.46     45.21 o 
   4   3   1       10.17        3.82      6.43 o 
   5   3   1      174.26      172.88     40.17 o 
   6   3   1        0.53        4.74     11.67 o 
   7   3   1        1.39       32.69     23.40 o 
   8   3   1        6.45        5.53      9.60 o 
  -8   4   1        3.28        5.29      8.93 o 
  -7   4   1        0.14       15.68     14.95 o 
  -6   4   1      192.11      177.86     42.54 o 
  -5   4   1        1.66      -10.33     12.46 o 
  -4   4   1      660.95      670.99     64.84 o 
  -3   4   1        1.53       13.69      8.75 o 
  -2   4   1       92.50      137.76     20.10 o 
  -1   4   1      308.10      322.00     28.46 o 
   0   4   1     1404.31     1446.49     55.92 o 
   1   4   1      918.71     1010.97     51.57 o 
   2   4   1      143.64      146.93     32.15 o 
   3   4   1       27.15       40.41     20.60 o 
   4   4   1       76.22       75.10     12.21 o 
   5   4   1       21.02       38.83     23.40 o 
   6   4   1       19.80       21.82     18.05 o 
   7   4   1       40.11       58.46     32.45 o 
  -8   5   1       83.69       31.05     21.94 o 
  -7   5   1       44.67       39.38     22.30 o 
  -6   5   1      129.33      154.98     39.07 o 
  -5   5   1       49.50       43.26     14.87 o 
  -4   5   1      200.47      195.03     29.43 o 
  -3   5   1      118.62      111.03     21.37 o 
  -2   5   1       51.58       42.70     10.20 o 
  -1   5   1       70.74       72.10      9.91 o 
   0   5   1       51.46       37.20      8.43 o 
   1   5   1      142.75      143.44     21.47 o 
   2   5   1       14.54       17.62      9.48 o 
   3   5   1        8.25       -4.56      7.60 o 
   4   5   1        0.20       19.16     11.34 o 
   5   5   1       12.73        8.87     12.09 o 
   6   5   1        9.75       31.66     22.00 o 
   7   5   1        8.48       -6.62     11.55 o 
  -7   6   1        5.57       36.28     24.98 o 
  -6   6   1        0.80      -10.75     10.75 o 
  -5   6   1       97.52       73.46     21.75 o 
  -4   6   1        0.02       -1.48      4.50 o 
  -3   6   1      245.26      210.31     30.42 o 
  -2   6   1      732.87      776.10     47.44 o 
  -1   6   1      161.28      177.88     21.42 o 
   0   6   1      385.88      377.52     25.74 o 
   1   6   1       20.08       22.96      9.27 o 
   2   6   1       81.53       86.90     29.65 o 
   3   6   1       97.05       62.47     26.19 o 
   4   6   1        0.58       -1.47     12.15 o 
   5   6   1        5.49       10.63     13.00 o 
   6   6   1       21.80       55.78     28.86 o 
  -6   7   1      129.24       92.24     25.74 o 
  -5   7   1      368.33      334.63     44.93 o 
  -4   7   1      234.89      218.95     35.36 o 
  -3   7   1       19.67       18.16      9.08 o 
  -2   7   1      557.80      644.42     51.52 o 
  -1   7   1        3.23        1.16      4.58 o 
   0   7   1       14.34       11.72      4.96 o 
   1   7   1       18.57       30.06     10.94 o 
   2   7   1       55.35       41.02     21.51 o 
   3   7   1        1.37       10.09      9.48 o 
   4   7   1       10.15       22.91     12.55 o 
   5   7   1       50.62       38.71     21.88 o 
  -5   8   1      251.33      229.93     39.52 o 
  -4   8   1       97.82       92.66     24.41 o 
  -3   8   1       74.19      101.38     20.66 o 
  -2   8   1        0.70        3.80      6.75 o 
  -1   8   1       11.41       10.35      5.72 o 
   0   8   1        8.77       14.43      9.09 o 
   1   8   1        0.99       -0.04      7.13 o 
   2   8   1       40.30       54.75     26.56 o 
   3   8   1        0.01       20.05     17.20 o 
   4   8   1        0.33       30.72     15.96 o 
  -4   9   1       99.75       67.15     30.02 o 
  -3   9   1      116.87       89.80     23.64 o 
  -2   9   1        3.06       18.78      9.93 o 
  -1   9   1       20.60       17.95      7.30 o 
   0   9   1       12.67        7.52     12.79 o 
   1   9   1        4.21        1.18      6.14 o 
   2   9   1        3.07       12.40     13.73 o 
   1 -10   2       90.34       78.75     36.82 o 
  -2  -9   2        1.73       14.52     14.40 o 
  -1  -9   2       59.93       78.57     33.66 o 
   0  -9   2        0.61      -13.92     20.05 o 
   1  -9   2        3.93        3.40     10.88 o 
   2  -9   2        8.91       18.28     11.41 o 
   3  -9   2       28.43       68.16     25.49 o 
   4  -9   2       19.23       34.27     26.62 o 
  -4  -8   2        0.34       -8.33     19.02 o 
  -3  -8   2       74.14       93.35     19.23 o 
  -2  -8   2      104.39      108.78     18.74 o 
  -1  -8   2      184.71      178.34     29.00 o 
   0  -8   2      202.54      175.36     23.76 o 
   1  -8   2      103.25      107.76     15.89 o 
   2  -8   2      164.40      184.02     25.39 o 
   3  -8   2      428.16      424.66     46.40 o 
   4  -8   2       57.41       59.07     25.58 o 
   5  -8   2        0.06       17.68     16.95 o 
   6  -8   2        0.30      -10.57     14.34 o 
  -5  -7   2        0.01       -1.94     16.59 o 
  -4  -7   2        0.10        8.39     11.24 o 
  -3  -7   2      188.09      182.26     24.85 o 
  -2  -7   2      268.20      268.03     36.02 o 
  -1  -7   2      794.70      738.99     56.00 o 
   0  -7   2        1.81       -6.70      6.70 o 
   1  -7   2      137.72      115.57     17.87 o 
   2  -7   2      281.59      295.10     30.48 o 
   3  -7   2        0.05       -5.34      7.25 o 
   4  -7   2      152.85      165.14     29.17 o 
   5  -7   2       46.11       29.04     13.66 o 
   6  -7   2       29.97       22.39     11.16 o 
  -6  -6   2       20.89       35.00     26.49 o 
  -5  -6   2        0.20       -4.80      7.29 o 
  -4  -6   2       15.06       18.84      9.72 o 
  -3  -6   2      251.71      265.28     28.50 o 
  -2  -6   2        6.63        9.36      9.23 o 
  -1  -6   2      164.27      153.12     23.55 o 
   0  -6   2     3084.41     3065.51     74.59 o 
   1  -6   2     1437.30     1495.96     84.65 o 
   2  -6   2      137.68      133.60     15.04 o 
   3  -6   2      292.36      278.74     33.12 o 
   4  -6   2       62.18       68.90     17.62 o 
   5  -6   2       97.17       59.49     26.56 o 
   6  -6   2        9.27        8.20     11.85 o 
   7  -6   2        1.07        3.22      8.02 o 
  -7  -5   2        3.13      -25.22     25.22 o 
  -6  -5   2       10.93       -2.13     15.19 o 
  -5  -5   2        5.43      -18.78     18.78 o 
  -4  -5   2       52.90       57.85     22.73 o 
  -3  -5   2      211.27      229.03     24.49 o 
  -2  -5   2       26.79       17.05      6.04 o 
  -1  -5   2       81.41       73.81     18.96 o 
   0  -5   2       37.09       27.80     11.82 o 
   1  -5   2       43.76       43.28     10.51 o 
   2  -5   2       93.78      103.24     16.23 o 
   3  -5   2        3.81        0.03      3.00 o 
   4  -5   2       28.69       17.52      7.79 o 
   5  -5   2        7.47        6.00     12.06 o 
   6  -5   2       51.60       45.13     15.69 o 
   7  -5   2        1.10       -4.52      8.33 o 
   8  -5   2        8.45      163.04     52.87 o 
  -7  -4   2       19.26       32.15     22.24 o 
  -6  -4   2        6.22      -19.08     19.08 o 
  -5  -4   2       65.30       80.27     28.56 o 
  -4  -4   2        4.17        4.44     10.15 o 
  -3  -4   2      444.97      322.62     40.35 o 
  -2  -4   2     1754.50     1702.41     43.00 o 
  -1  -4   2       16.62       11.56      4.22 o 
   0  -4   2       89.07      104.77     16.96 o 
   1  -4   2      187.53      171.94     14.19 o 
   2  -4   2     3824.90     3803.70     69.87 o 
   3  -4   2      326.92      328.09     21.96 o 
   4  -4   2     1731.39     2018.54     81.95 o 
   5  -4   2       86.42       90.08     24.40 o 
   6  -4   2       88.19      118.62     32.45 o 
   7  -4   2        0.30       -1.94      6.14 o 
   8  -4   2        0.69       31.05     20.17 o 
  -8  -3   2       17.85       60.34     35.00 o 
  -7  -3   2       14.87      -19.69     19.69 o 
  -6  -3   2       21.57       12.46     15.43 o 
  -5  -3   2       33.72       61.37     28.26 o 
  -4  -3   2       97.83      116.31     32.94 o 
  -3  -3   2       49.02       63.07     15.61 o 
  -2  -3   2       97.58       87.87      8.46 o 
  -1  -3   2      136.79      141.73     10.69 o 
   0  -3   2      522.40      519.87     19.37 o 
   1  -3   2      510.15      529.35     20.57 o 
   2  -3   2      295.35      323.40     17.41 o 
   3  -3   2      434.17      465.97     25.92 o 
   4  -3   2       42.06       48.74     17.01 o 
   5  -3   2       59.46       81.31     26.92 o 
   6  -3   2        6.90        9.84     13.55 o 
   7  -3   2       19.32       26.13     19.14 o 
   8  -3   2        3.44       -4.56     10.76 o 
  -8  -2   2       11.35       28.56     27.22 o 
  -7  -2   2       17.76       33.60     23.76 o 
  -6  -2   2        2.81       -2.37     12.15 o 
  -5  -2   2       54.86       10.51     11.12 o 
  -4  -2   2      109.79       94.55     30.26 o 
  -3  -2   2      760.14      776.36     65.75 o 
  -2  -2   2      137.22      132.54     16.09 o 
  -1  -2   2     2311.95     2218.46     40.60 o 
   0  -2   2     7480.01     7761.92     51.61 o 
   1  -2   2     1819.52     1834.96     24.04 o 
   2  -2   2       16.11       18.32      3.71 o 
   3  -2   2      591.86      561.66     27.04 o 
   4  -2   2     1657.43     1811.42     70.20 o 
   5  -2   2      291.48      317.97     32.84 o 
   6  -2   2        6.82       13.92     16.65 o 
   7  -2   2        4.50       -7.72      9.42 o 
   8  -2   2        1.42       -3.10      9.18 o 
  -8  -1   2       24.22        7.90     15.43 o 
  -7  -1   2        0.39       -5.96      9.60 o 
  -6  -1   2        0.57       13.61     20.72 o 
  -5  -1   2       10.50        6.10      4.82 o 
  -4  -1   2      429.32      414.89     47.76 o 
  -3  -1   2       65.06       64.98      8.05 o 
  -2  -1   2     1128.78     1093.86     43.52 o 
  -1  -1   2        0.02        2.55      2.94 o 
   0  -1   2      386.44      349.28     15.53 o 
   1  -1   2      272.14      290.33     26.86 o 
   2  -1   2     1947.45     1926.90     58.99 o 
   3  -1   2       28.02       26.11      6.53 o 
   4  -1   2      611.12      571.39     38.23 o 
   5  -1   2       65.22       57.92     14.26 o 
   6  -1   2       18.37       15.69     23.64 o 
   7  -1   2       45.62       37.92     24.43 o 
   8  -1   2        0.64       -5.41     10.82 o 
  -8   0   2       68.14       94.13     39.68 o 
  -7   0   2       21.31       49.46     26.49 o 
  -6   0   2       40.68       52.26     25.83 o 
  -5   0   2      301.78      329.66     51.89 o 
  -4   0   2      250.33      243.78     22.44 o 
  -3   0   2       90.48       91.76     15.13 o 
  -2   0   2    24630.66    23361.49    188.21 o 
  -1   0   2      502.56      519.84     23.43 o 
   1   0   2     2874.42     2916.13     71.55 o 
   2   0   2    22650.13    22901.96    139.93 o 
   3   0   2      440.14      415.45     22.41 o 
   4   0   2      109.15       86.81     14.88 o 
   5   0   2       82.45       77.76     15.64 o 
   6   0   2      278.81      220.67     34.97 o 
   7   0   2       19.25       22.18     19.02 o 
   8   0   2        6.10       35.91     22.91 o 
  -8   1   2        0.77       71.83     31.90 o 
  -7   1   2       44.07       51.04     22.67 o 
  -6   1   2        7.16      -11.24     11.24 o 
  -5   1   2       13.29       23.09     15.68 o 
  -4   1   2       78.66       76.99     26.19 o 
  -3   1   2       31.22       14.40     16.47 o 
  -2   1   2       19.31       24.55      9.66 o 
  -1   1   2      558.33      503.40     25.55 o 
   0   1   2     4587.42     4227.95     79.91 o 
   1   1   2     4077.63     3996.58    107.25 o 
   2   1   2      103.31       96.25     13.08 o 
   3   1   2       15.72       12.31      6.74 o 
   4   1   2      743.56      769.56     41.70 o 
   5   1   2      304.10      308.83     29.64 o 
   6   1   2       10.26       21.66     12.34 o 
   7   1   2        0.05      -11.55     21.39 o 
   8   1   2        3.68        7.90     13.00 o 
  -8   2   2        1.03        6.93     19.14 o 
  -7   2   2       40.92       44.00     24.85 o 
  -6   2   2       13.00       23.70     21.03 o 
  -5   2   2       80.05      120.93     30.26 o 
  -4   2   2      164.70      200.41     35.73 o 
  -3   2   2      186.20      181.39     29.65 o 
  -2   2   2      164.49      178.38     15.09 o 
  -1   2   2     5235.51     5244.25     65.06 o 
   0   2   2     3375.42     3495.22     68.90 o 
   1   2   2     1056.13     1081.06     41.02 o 
   2   2   2      187.35      181.53     20.28 o 
   3   2   2      705.76      646.12     36.54 o 
   4   2   2      154.61      150.35     19.61 o 
   5   2   2      265.18      239.88     32.08 o 
   6   2   2       46.69       53.11     25.04 o 
   7   2   2       63.82       51.29     23.94 o 
   8   2   2        5.11       17.26     20.42 o 
  -8   3   2       16.65        5.04     23.21 o 
  -7   3   2        1.27       31.23     28.07 o 
  -6   3   2       29.04        4.50      7.66 o 
  -5   3   2       43.30       29.05     16.83 o 
  -4   3   2      182.03      194.27     36.10 o 
  -3   3   2      177.46      212.38     33.36 o 
  -2   3   2      342.35      333.18     42.05 o 
  -1   3   2     2347.08     2442.87     76.34 o 
   0   3   2     1027.02     1062.24     28.79 o 
   1   3   2      677.76      704.53     28.64 o 
   2   3   2      725.84      759.46     69.34 o 
   3   3   2       20.30       17.93     14.28 o 
   4   3   2        0.08        0.56      4.55 o 
   5   3   2       27.28       25.04     10.79 o 
   6   3   2       48.94       60.16     26.92 o 
   7   3   2        2.30       11.55     13.85 o 
  -8   4   2        0.68        4.31     11.42 o 
  -7   4   2        0.39       23.58     21.03 o 
  -6   4   2       36.09       53.35     27.04 o 
  -5   4   2        1.03       19.93     17.32 o 
  -4   4   2        0.01        3.89      7.23 o 
  -3   4   2      164.68      213.77     28.24 o 
  -2   4   2      324.75      310.53     25.91 o 
  -1   4   2     2353.87     2577.70     94.44 o 
   0   4   2     1691.41     1704.05     48.25 o 
   1   4   2      283.21      276.22     26.79 o 
   2   4   2       49.54       61.68     20.24 o 
   3   4   2        4.02        6.62      6.02 o 
   4   4   2      163.89      158.92     19.18 o 
   5   4   2       42.12       49.53     23.27 o 
   6   4   2       59.47       44.72     19.87 o 
   7   4   2       54.21       40.05     22.73 o 
  -8   5   2       19.83       45.33     25.22 o 
  -7   5   2        0.01       12.76     13.67 o 
  -6   5   2       88.09       94.55     31.29 o 
  -5   5   2        0.13       12.54      8.26 o 
  -4   5   2        4.02        3.76      6.97 o 
  -3   5   2      193.09      192.02     27.88 o 
  -2   5   2       19.44       12.42      7.84 o 
  -1   5   2        0.03        2.96      4.12 o 
   0   5   2       68.07       62.18      8.96 o 
   1   5   2      467.18      486.37     39.29 o 
   2   5   2       35.05       39.01     19.63 o 
   3   5   2      148.37      170.09     41.14 o 
   4   5   2       57.25       83.18     21.06 o 
   5   5   2      139.53      155.93     46.73 o 
   6   5   2       11.73        2.61      8.63 o 
  -7   6   2        2.67        2.73     17.87 o 
  -6   6   2        8.41        2.25     28.10 o 
  -5   6   2        1.00        2.63      5.43 o 
  -4   6   2      175.47      155.48     28.13 o 
  -3   6   2        0.10       -1.28      7.08 o 
  -2   6   2        8.03        7.16      5.39 o 
  -1   6   2       89.26       76.55     10.89 o 
   0   6   2       24.39       23.89      6.05 o 
   1   6   2       46.29       45.11     13.00 o 
   2   6   2      479.96      468.21     68.55 o 
   3   6   2      133.80      156.23     43.14 o 
   4   6   2      532.57      648.39     61.23 o 
   5   6   2       20.36       25.52     16.16 o 
   6   6   2        0.73        6.02      8.39 o 
  -6   7   2       65.06       59.28     21.43 o 
  -5   7   2       15.42       25.98     13.45 o 
  -4   7   2       69.93       57.08     17.70 o 
  -3   7   2        1.69        1.42      7.22 o 
  -2   7   2       75.86       87.20     16.98 o 
  -1   7   2      340.26      343.47     26.18 o 
   0   7   2       38.03       40.78     10.50 o 
   1   7   2        0.11        8.01      9.61 o 
   2   7   2       88.46       81.12     30.87 o 
   3   7   2       49.78       55.78     29.05 o 
   4   7   2       17.52       40.61     16.02 o 
   5   7   2        0.04      -18.29     18.29 o 
  -5   8   2        7.87       -8.14     11.30 o 
  -4   8   2       14.30        4.01     10.51 o 
  -3   8   2       95.48       95.69     23.47 o 
  -2   8   2       11.17        7.35      5.13 o 
  -1   8   2       23.35       13.17      7.48 o 
   0   8   2       48.00       37.93     11.07 o 
   1   8   2       58.25       59.50     18.58 o 
   2   8   2      126.51      184.18     47.64 o 
   3   8   2       35.41       30.93     16.04 o 
  -4   9   2        0.04      -18.66     18.75 o 
  -3   9   2        7.06        6.92     13.76 o 
  -2   9   2       25.21       18.46      9.60 o 
  -1   9   2        1.16       -0.39      6.43 o 
   0   9   2       45.97       22.53     17.11 o 
   1   9   2       61.55       76.67     23.95 o 
   2   9   2       59.74       53.54     28.32 o 
   0 -10   3       10.69       -4.19     13.31 o 
   1 -10   3       25.71       31.78     24.00 o 
  -3  -9   3        0.12        2.07      6.68 o 
  -2  -9   3        1.06       -1.70      5.41 o 
  -1  -9   3        5.62       13.03     31.36 o 
   0  -9   3       26.33       15.64     11.35 o 
   1  -9   3       80.94       69.86     23.86 o 
   2  -9   3       19.84       23.51     18.35 o 
   3  -9   3       52.35       53.61     27.44 o 
   4  -9   3       14.47      -10.33     13.79 o 
  -4  -8   3        6.55       27.41     16.22 o 
  -3  -8   3        3.93        2.59      7.51 o 
  -2  -8   3       30.57       26.41     12.64 o 
  -1  -8   3       89.29       74.30     18.77 o 
   0  -8   3       48.58       53.54     13.73 o 
   1  -8   3       54.49       52.32     11.71 o 
   2  -8   3      267.51      260.39     34.22 o 
   3  -8   3       41.47       53.93     24.94 o 
   4  -8   3        0.12      -19.51     19.51 o 
   5  -8   3        3.95        0.00     15.19 o 
   6  -8   3        5.74       37.25     25.58 o 
  -5  -7   3        0.19       24.73     23.15 o 
  -4  -7   3        5.66        3.89     10.69 o 
  -3  -7   3        1.18        3.17     14.91 o 
  -2  -7   3      113.43      108.74     18.36 o 
  -1  -7   3      572.85      564.47     48.03 o 
   0  -7   3      262.20      297.97     28.30 o 
   1  -7   3      924.92      948.15     51.75 o 
   2  -7   3       29.18       23.20      9.07 o 
   3  -7   3        9.86        1.21      8.42 o 
   4  -7   3        0.07       11.97      7.05 o 
   5  -7   3        6.92       -2.84     13.22 o 
   6  -7   3        0.42        4.38     16.77 o 
  -6  -6   3       20.51       27.71     21.15 o 
  -5  -6   3      121.97      193.72     47.22 o 
  -4  -6   3       17.21       22.54     12.64 o 
  -3  -6   3        0.35       -2.92      7.57 o 
  -2  -6   3      102.04      107.22     16.26 o 
  -1  -6   3       91.00      116.23     24.43 o 
   0  -6   3      381.08      402.57     37.33 o 
   1  -6   3       42.18       53.01      9.74 o 
   2  -6   3      418.17      437.09     34.53 o 
   3  -6   3      193.44      209.32     28.57 o 
   4  -6   3        1.53       -7.50     17.08 o 
   5  -6   3        7.92        1.82      7.47 o 
   6  -6   3       21.28       -2.31      7.54 o 
   7  -6   3       25.89       29.05     21.63 o 
  -7  -5   3        6.50       43.57     29.65 o 
  -6  -5   3       13.94        9.24     13.19 o 
  -5  -5   3       25.79       26.49     19.32 o 
  -4  -5   3        0.22        4.62      8.87 o 
  -3  -5   3       31.48       20.94      9.99 o 
  -2  -5   3        6.00        2.75      2.75 o 
  -1  -5   3      122.17      116.59     17.97 o 
   0  -5   3        3.59        0.51      2.86 o 
   1  -5   3        2.05       -3.08      3.56 o 
   2  -5   3        6.01        8.87      6.20 o 
   3  -5   3       41.53       36.73      7.85 o 
   4  -5   3       14.07       18.63      8.29 o 
   5  -5   3        3.13        5.56     13.00 o 
   6  -5   3        3.75        8.50      6.85 o 
   7  -5   3        0.22       -0.30      6.44 o 
   8  -5   3        5.10       29.84     23.15 o 
  -7  -4   3       32.36       16.35     14.77 o 
  -6  -4   3        5.79      -19.87     19.87 o 
  -5  -4   3        1.42        2.19     10.69 o 
  -4  -4   3      372.70      434.06     59.67 o 
  -3  -4   3     1126.73     1185.55     64.44 o 
  -2  -4   3      568.48      558.00     23.81 o 
  -1  -4   3     1479.28     1486.97     38.97 o 
   0  -4   3      165.35      238.54     42.89 o 
   1  -4   3       29.57       33.77      6.30 o 
   2  -4   3       10.14       19.06      5.67 o 
   3  -4   3        1.54        6.47      5.23 o 
   4  -4   3      319.23      353.70     33.54 o 
   5  -4   3      100.36      118.95     21.72 o 
   6  -4   3        2.82       23.89     13.56 o 
   7  -4   3        5.30       19.93     11.29 o 
   8  -4   3       60.34       55.58     20.84 o 
  -8  -3   3        5.42       -2.67     10.88 o 
  -7  -3   3       14.45       25.28     15.80 o 
  -6  -3   3        0.01       -2.86     15.19 o 
  -5  -3   3      681.47      730.90     82.10 o 
  -4  -3   3       27.09       29.05     14.22 o 
  -3  -3   3       52.39       54.39     23.46 o 
  -2  -3   3       77.58       83.62     13.58 o 
  -1  -3   3      218.05      219.14     13.78 o 
   0  -3   3      215.58      231.96     11.23 o 
   1  -3   3      587.13      587.05     21.67 o 
   2  -3   3      217.76      255.50     13.31 o 
   3  -3   3       32.15       33.26      6.28 o 
   4  -3   3       35.24       41.82     12.26 o 
   5  -3   3        3.34        8.06     15.53 o 
   6  -3   3        7.59       14.10     13.85 o 
   7  -3   3       17.26       21.51     14.22 o 
   8  -3   3        1.56        3.77      8.87 o 
  -8  -2   3        4.23       23.03     19.51 o 
  -7  -2   3        4.37       -1.64      8.75 o 
  -6  -2   3      137.58      153.62     41.20 o 
  -5  -2   3       55.32      101.24     31.90 o 
  -4  -2   3      504.17      498.47     59.19 o 
  -3  -2   3     1127.38     1114.89     76.93 o 
  -2  -2   3      562.37      489.83     26.56 o 
  -1  -2   3        0.80        2.24      1.43 o 
   0  -2   3     2898.28     2911.02     34.06 o 
   1  -2   3     2216.16     2470.95     50.51 o 
   2  -2   3     1260.95     1339.90     41.58 o 
   3  -2   3        4.24        5.47      6.65 o 
   4  -2   3      117.33       92.15     15.65 o 
   5  -2   3        1.07       -4.81     11.12 o 
   6  -2   3        1.24        0.81      7.30 o 
   7  -2   3       62.97       14.28     11.24 o 
   8  -2   3       53.65       28.99     23.94 o 
  -8  -1   3       17.33       17.01     20.90 o 
  -7  -1   3       41.65       28.56     25.95 o 
  -6  -1   3       35.30       44.91     24.43 o 
  -5  -1   3      132.65      113.70     14.64 o 
  -4  -1   3      329.93      349.26     23.61 o 
  -3  -1   3      782.15      671.65     31.60 o 
  -2  -1   3     5434.38     5183.76     96.51 o 
  -1  -1   3      165.25      175.59     11.42 o 
   0  -1   3     1558.18     1451.96     22.30 o 
   1  -1   3     7379.44     6846.47    116.76 o 
   2  -1   3      583.11      588.61     23.65 o 
   3  -1   3       18.22       16.30      6.38 o 
   4  -1   3      881.21      940.84     50.13 o 
   5  -1   3      157.00      135.69     21.12 o 
   6  -1   3       67.49       44.14     14.24 o 
   7  -1   3       59.16       38.70     14.92 o 
   8  -1   3        2.97        3.95     10.27 o 
  -8   0   3       77.08       47.58     23.27 o 
  -7   0   3       22.38        2.92      9.30 o 
  -6   0   3       12.53       20.30     18.90 o 
  -5   0   3      200.30      257.83     46.43 o 
  -4   0   3      599.72      589.27     35.10 o 
  -3   0   3      402.56      425.37     46.73 o 
  -2   0   3    18848.68    18006.12    339.72 o 
  -1   0   3      445.59      437.62     16.52 o 
   0   0   3     3275.92     3136.66     72.31 o 
   1   0   3      163.30      168.60     10.69 o 
   2   0   3     1320.26     1358.30     37.56 o 
   3   0   3        6.87        7.50      5.91 o 
   4   0   3     1552.25     1515.40     62.04 o 
   5   0   3      203.77      208.06     25.89 o 
   6   0   3        7.45        6.54     10.76 o 
   7   0   3        5.08       27.47     23.94 o 
   8   0   3        7.36       17.14     17.93 o 
  -8   1   3        0.23       21.51     28.68 o 
  -7   1   3        1.71        8.63     12.52 o 
  -6   1   3      333.18      353.36     59.67 o 
  -5   1   3      844.13      970.14     88.66 o 
  -4   1   3     4126.17     4492.86    170.39 o 
  -3   1   3        0.38       11.36     13.85 o 
  -2   1   3      994.36     1059.05     65.69 o 
  -1   1   3       17.21       13.79      3.40 o 
   0   1   3      300.82      337.68     30.81 o 
   1   1   3     1304.03     1272.03     65.69 o 
   2   1   3        1.14        7.85      6.38 o 
   3   1   3       45.40       49.07     16.59 o 
   4   1   3      145.65      153.20     19.76 o 
   5   1   3       32.92       17.87      9.18 o 
   6   1   3       60.42       45.22     15.65 o 
   7   1   3        6.51       20.17     17.87 o 
   8   1   3        5.72        3.83     10.33 o 
  -8   2   3        0.05        8.81     13.31 o 
  -7   2   3        0.42        9.66     13.67 o 
  -6   2   3      101.49      112.30     35.06 o 
  -5   2   3      158.65      168.81     39.38 o 
  -4   2   3      722.71      753.63     72.37 o 
  -3   2   3      207.55      174.28     31.05 o 
  -2   2   3        2.80        5.65      4.83 o 
  -1   2   3     4821.03     5025.64     76.50 o 
   0   2   3      255.74      250.61     11.89 o 
   1   2   3     1322.14     1260.54     33.43 o 
   2   2   3        3.71       -1.58      8.51 o 
   3   2   3       67.36       83.30     14.78 o 
   4   2   3       85.77       82.28     14.82 o 
   5   2   3        2.47       12.69      9.22 o 
   6   2   3      203.02      226.05     50.31 o 
   7   2   3       16.35       50.38     26.25 o 
   8   2   3       40.31       52.44     28.99 o 
  -8   3   3       95.10       79.60     35.91 o 
  -7   3   3      202.53      167.66     45.09 o 
  -6   3   3       68.69       97.17     33.79 o 
  -5   3   3       81.69      112.54     30.50 o 
  -4   3   3      347.51      358.71     50.80 o 
  -3   3   3      544.20      528.85     55.84 o 
  -2   3   3      330.17      289.61     40.41 o 
  -1   3   3       19.93       23.01      7.90 o 
   0   3   3     2268.03     2302.91     46.48 o 
   1   3   3        5.66        9.92      3.85 o 
   2   3   3        9.66        8.26      3.91 o 
   3   3   3       13.16       15.74     15.80 o 
   4   3   3       63.35       63.82     11.79 o 
   5   3   3        0.64        5.67      7.57 o 
   6   3   3       27.67       29.78     18.66 o 
   7   3   3        1.20        6.99     11.36 o 
  -8   4   3       29.71        0.06      8.57 o 
  -7   4   3       18.90       31.05     22.24 o 
  -6   4   3       18.40       29.90     17.26 o 
  -5   4   3       38.47       50.25     24.55 o 
  -4   4   3      104.78      117.10     29.65 o 
  -3   4   3      103.89      118.80     32.39 o 
  -2   4   3      863.21      907.34     44.64 o 
  -1   4   3      531.65      568.23     34.58 o 
   0   4   3       16.94       46.72      7.98 o 
   1   4   3     1253.27     1178.75     95.56 o 
   2   4   3      377.36      360.17     53.47 o 
   3   4   3       35.74       14.40     14.64 o 
   4   4   3       70.00       62.10     19.20 o 
   5   4   3       58.20       57.55     26.25 o 
   6   4   3       74.07       94.19     36.03 o 
   7   4   3        2.40      -15.19     16.47 o 
  -7   5   3      107.22       97.11     38.22 o 
  -6   5   3      110.55      138.91     41.56 o 
  -5   5   3      206.17      215.84     44.00 o 
  -4   5   3      116.72      133.86     26.39 o 
  -3   5   3      552.10      533.57     47.10 o 
  -2   5   3      542.95      598.98     40.25 o 
  -1   5   3      129.93      112.58     11.93 o 
   0   5   3        2.97        0.39      3.02 o 
   1   5   3      132.24      139.16     34.58 o 
   2   5   3       33.31       40.65     20.60 o 
   3   5   3        5.53      -10.69     11.61 o 
   4   5   3        8.27        8.99     11.85 o 
   5   5   3       66.64       64.17     30.20 o 
   6   5   3        2.59       19.51     12.40 o 
  -7   6   3       32.95       -6.81      8.25 o 
  -6   6   3        0.22       -3.56      6.75 o 
  -5   6   3       34.26       30.74     43.81 o 
  -4   6   3      193.88      150.56     28.33 o 
  -3   6   3       37.60       28.98     10.22 o 
  -2   6   3        0.08       -0.55      7.17 o 
  -1   6   3      122.12      126.11     13.85 o 
   0   6   3       10.48       12.78      5.62 o 
   1   6   3       79.17       78.51     28.14 o 
   2   6   3       51.17       32.45     18.53 o 
   3   6   3       34.92       28.14     22.48 o 
   4   6   3       25.04       17.01     17.08 o 
   5   6   3        4.45       -3.07      9.72 o 
  -6   7   3      174.22      150.97     32.61 o 
  -5   7   3        4.71        4.05      7.57 o 
  -4   7   3      375.32      392.96     47.40 o 
  -3   7   3      191.84      201.35     33.64 o 
  -2   7   3       22.63       44.88     13.01 o 
  -1   7   3      194.16      210.67     25.84 o 
   0   7   3      184.48      217.70     34.59 o 
   1   7   3       54.28       55.18     24.73 o 
   2   7   3      172.63      190.26     47.88 o 
   3   7   3       25.69       10.82     10.15 o 
   4   7   3        1.44      -16.29     16.29 o 
   5   7   3        2.76        5.12      6.79 o 
  -5   8   3       13.93       13.60     10.48 o 
  -4   8   3        7.33       17.46     12.10 o 
  -3   8   3       34.61       28.17     14.16 o 
  -2   8   3       56.24       58.81     15.13 o 
  -1   8   3       29.15       19.68      8.94 o 
   0   8   3        0.07       -0.53      6.62 o 
   1   8   3        0.28       13.32     10.57 o 
   2   8   3       17.94        2.01     11.91 o 
   3   8   3        0.02       34.15     16.65 o 
  -3   9   3       77.73       72.26     22.47 o 
  -2   9   3       48.26       53.23     17.13 o 
  -1   9   3       39.30       22.02     10.36 o 
   0   9   3       57.46       30.28     16.80 o 
   1   9   3        5.99        9.24      9.47 o 
   0 -10   4        1.94       -5.35     13.55 o 
   1 -10   4       26.96       24.12     23.33 o 
  -3  -9   4        4.72       17.01     14.71 o 
  -2  -9   4       25.05       33.36     21.45 o 
  -1  -9   4        3.05       -5.94      8.16 o 
   0  -9   4        9.72      -14.05     37.98 o 
   1  -9   4        5.28        5.87      8.19 o 
   2  -9   4       14.27       43.02     20.28 o 
   3  -9   4        0.27       42.31     29.17 o 
   4  -9   4        3.92      -18.23     18.23 o 
  -4  -8   4        6.74        5.71     11.85 o 
  -3  -8   4       15.30       20.92     12.72 o 
  -2  -8   4       44.20       32.07     11.40 o 
  -1  -8   4      146.13      113.50     26.62 o 
   0  -8   4      455.25      469.11     51.66 o 
   1  -8   4      315.09      386.88     48.22 o 
   2  -8   4      104.13      123.83     28.65 o 
   3  -8   4        1.20       31.93     23.06 o 
   4  -8   4       16.66       29.90     22.36 o 
   5  -8   4       37.50       90.91     36.76 o 
   6  -8   4       22.12       68.61     35.00 o 
  -5  -7   4        0.28        1.88      8.69 o 
  -4  -7   4       12.80        5.71     13.92 o 
  -3  -7   4      122.13      130.43     26.19 o 
  -2  -7   4       75.63       97.81     16.08 o 
  -1  -7   4       10.24        6.43      6.63 o 
   0  -7   4      769.66      708.62     43.47 o 
   1  -7   4      174.12      162.08     20.66 o 
   2  -7   4       69.05       64.82     14.29 o 
   3  -7   4       21.60       35.59     10.77 o 
   4  -7   4       10.37        1.14      4.26 o 
   5  -7   4       22.31        3.65      9.48 o 
   6  -7   4       16.79        5.35      8.81 o 
  -6  -6   4       26.53        7.05     16.16 o 
  -5  -6   4       14.86       50.07     23.15 o 
  -4  -6   4        1.61        3.00     10.75 o 
  -3  -6   4       92.96       92.56     19.87 o 
  -2  -6   4      875.55      868.77     45.46 o 
  -1  -6   4      987.07     1006.21     44.57 o 
   0  -6   4      118.43      117.21     18.83 o 
   1  -6   4      742.30      730.65     38.74 o 
   2  -6   4      995.07     1059.62     49.91 o 
   3  -6   4      215.31      224.80     28.36 o 
   4  -6   4       20.39       33.09     13.32 o 
   5  -6   4       40.67       80.88     31.84 o 
   6  -6   4       74.45       46.79     25.46 o 
   7  -6   4       41.28       22.91     17.93 o 
  -7  -5   4        0.00       11.18     14.16 o 
  -6  -5   4        4.06       -4.07     10.51 o 
  -5  -5   4        2.02       -9.84      9.84 o 
  -4  -5   4        1.43       26.51     13.90 o 
  -3  -5   4       47.18       31.88     14.31 o 
  -2  -5   4        2.51        0.90      4.76 o 
  -1  -5   4        2.78       -1.40      3.77 o 
   0  -5   4       67.97       66.63     10.13 o 
   1  -5   4        1.28        2.46      3.07 o 
   2  -5   4       76.10       86.44      9.66 o 
   3  -5   4      150.40      153.46     15.16 o 
   4  -5   4       35.81       21.09      7.87 o 
   5  -5   4       12.21       15.21      7.87 o 
   6  -5   4       98.17       76.84     19.38 o 
   7  -5   4        0.18        0.00      5.83 o 
  -7  -4   4       13.36       17.38     20.78 o 
  -6  -4   4        9.81        1.94     10.88 o 
  -5  -4   4       14.34        5.65      9.12 o 
  -4  -4   4      234.80      220.83     42.60 o 
  -3  -4   4       50.42       71.48     17.05 o 
  -2  -4   4      134.74      130.25     14.87 o 
  -1  -4   4      193.87      191.64     12.09 o 
   0  -4   4     3680.08     3926.39     64.44 o 
   1  -4   4      383.01      413.31     38.37 o 
   2  -4   4     1180.01     1274.06     58.17 o 
   3  -4   4      289.42      277.20     17.16 o 
   4  -4   4      639.58      683.54     38.27 o 
   5  -4   4      147.51      173.94     26.06 o 
   6  -4   4       56.44       73.77     23.49 o 
   7  -4   4       57.90       61.42     20.58 o 
   8  -4   4       26.34       44.79     27.16 o 
  -8  -3   4       10.57       39.62     25.10 o 
  -7  -3   4        1.19       -0.91     20.96 o 
  -6  -3   4      110.35      114.73     38.83 o 
  -5  -3   4       72.00       78.75     26.49 o 
  -4  -3   4        0.02      -11.85     14.34 o 
  -3  -3   4      702.22      753.51     66.78 o 
  -2  -3   4      106.69       94.01      8.81 o 
  -1  -3   4     2671.86     2753.99     44.21 o 
   0  -3   4     2949.99     3032.83     31.40 o 
   1  -3   4      511.86      529.38     19.59 o 
   2  -3   4      733.00      765.85     22.29 o 
   3  -3   4      145.26      145.29     12.24 o 
   4  -3   4        0.17        4.57      4.36 o 
   5  -3   4       16.87       17.23      8.60 o 
   6  -3   4       33.46       23.12      9.42 o 
   7  -3   4        5.62        8.02      7.29 o 
   8  -3   4       29.12       38.77     22.30 o 
  -8  -2   4       21.97       38.65     28.32 o 
  -7  -2   4        2.57        8.39     12.70 o 
  -6  -2   4       50.44       38.71     23.46 o 
  -5  -2   4       20.21       36.46     19.99 o 
  -4  -2   4      187.20      191.66     35.37 o 
  -3  -2   4      107.57      113.94     25.58 o 
  -2  -2   4      489.98      437.60     28.38 o 
  -1  -2   4      290.24      280.61     10.52 o 
   0  -2   4      104.61       98.42      7.09 o 
   1  -2   4     4147.91     4375.79     59.59 o 
   2  -2   4      641.23      637.85     22.97 o 
   3  -2   4      828.11      916.44     37.02 o 
   4  -2   4       46.98       35.12      9.78 o 
   5  -2   4      187.56      218.54     27.25 o 
   6  -2   4      172.64      169.21     26.91 o 
   7  -2   4       99.58       90.59     22.15 o 
   8  -2   4       21.37       16.22     15.50 o 
  -8  -1   4        0.84       33.60     28.93 o 
  -7  -1   4       18.18       39.19     23.33 o 
  -6  -1   4       64.02       87.93     30.93 o 
  -5  -1   4      135.02      138.81     23.67 o 
  -4  -1   4        2.92        3.11      4.04 o 
  -3  -1   4      138.79      126.27     25.52 o 
  -2  -1   4       10.51       13.86      5.83 o 
  -1  -1   4     3890.40     3757.15     65.61 o 
   0  -1   4     1323.03     1243.52     23.97 o 
   1  -1   4     1147.38     1109.91     32.52 o 
   2  -1   4      879.54      843.58     38.30 o 
   3  -1   4     1514.20     1618.37     58.27 o 
   4  -1   4      576.65      545.31     38.57 o 
   5  -1   4      287.21      288.41     31.50 o 
   6  -1   4        0.37        5.44     11.09 o 
   7  -1   4        9.83        1.32      5.40 o 
   8  -1   4        3.60       14.28     15.37 o 
  -8   0   4        0.30       74.20     31.17 o 
  -7   0   4       24.49       45.51     25.58 o 
  -6   0   4       58.18       83.31     34.88 o 
  -5   0   4       79.40       69.70     26.86 o 
  -4   0   4     2511.39     2565.49     75.68 o 
  -3   0   4      871.41      933.38     70.67 o 
  -2   0   4     3431.20     3443.41     84.28 o 
  -1   0   4      596.60      550.83     25.22 o 
   0   0   4        4.62        3.28      4.19 o 
   1   0   4     2177.45     2129.76     35.39 o 
   2   0   4     1223.71     1137.50     58.37 o 
   3   0   4      297.70      273.83     24.47 o 
   4   0   4     4771.80     4847.92    129.98 o 
   5   0   4      397.96      402.97     36.43 o 
   6   0   4       32.72       37.03     14.89 o 
   7   0   4       52.61       21.51     15.28 o 
   8   0   4       21.05       18.53     23.33 o 
  -8   1   4       11.18       79.60     45.15 o 
  -7   1   4       26.23       33.73     24.31 o 
  -6   1   4       41.29       85.68     34.21 o 
  -5   1   4       55.24      121.29     33.73 o 
  -4   1   4     1847.01     1950.50    117.16 o 
  -3   1   4        5.07        5.57      4.42 o 
  -2   1   4     3851.58     3745.49    187.25 o 
  -1   1   4     1037.31     1044.15     37.32 o 
   0   1   4       50.61       48.43     13.37 o 
   1   1   4      412.98      404.95     39.56 o 
   2   1   4      176.99      188.32     30.63 o 
   3   1   4     2313.80     2241.49     73.85 o 
   4   1   4        7.43       16.81      9.56 o 
   5   1   4        1.45        0.86      5.80 o 
   6   1   4      127.66      139.33     23.61 o 
   7   1   4       53.71       51.77     22.85 o 
   8   1   4        0.79       15.62     22.67 o 
  -8   2   4       14.13       17.74     17.32 o 
  -7   2   4       25.38       65.87     32.51 o 
  -6   2   4       28.68       30.38     23.58 o 
  -5   2   4       64.86       99.17     29.05 o 
  -4   2   4      276.68      249.63     43.69 o 
  -3   2   4      130.39      154.41     32.15 o 
  -2   2   4        9.42        3.49      5.26 o 
  -1   2   4       92.49      108.41     18.58 o 
   0   2   4      481.60      449.84     22.61 o 
   1   2   4        5.36        1.41      5.99 o 
   2   2   4      325.37      330.88     46.12 o 
   3   2   4      187.22      165.37     22.32 o 
   4   2   4      154.65      141.56     17.63 o 
   5   2   4      150.43      171.79     24.79 o 
   6   2   4      254.59      243.19     51.83 o 
   7   2   4        0.68       -0.67      7.66 o 
   8   2   4      118.98       87.63     39.68 o 
  -8   3   4       10.55       31.84     24.00 o 
  -7   3   4       20.67        7.23     20.96 o 
  -6   3   4      194.94      215.05     49.71 o 
  -5   3   4       29.93       34.21     19.08 o 
  -4   3   4       39.02       63.08     22.30 o 
  -3   3   4      214.24      258.14     40.29 o 
  -2   3   4      116.95      109.08     26.56 o 
  -1   3   4     1181.82     1282.38     44.56 o 
   0   3   4      309.65      300.90     23.30 o 
   1   3   4     2660.15     2543.77     84.29 o 
   2   3   4      189.80      140.89     46.73 o 
   3   3   4      110.65       93.70     28.80 o 
   4   3   4      382.88      355.10     41.35 o 
   5   3   4        8.60        9.30      5.62 o 
   6   3   4      166.97      228.00     52.56 o 
   7   3   4        5.87       64.60     28.99 o 
  -8   4   4       85.10       37.92     28.20 o 
  -7   4   4        0.53        6.50     11.18 o 
  -6   4   4       52.72       73.10     24.25 o 
  -5   4   4       31.07       39.38     19.99 o 
  -4   4   4       21.68        8.02     12.09 o 
  -3   4   4        5.82        9.24      6.32 o 
  -2   4   4      550.45      625.78     39.65 o 
  -1   4   4       74.31       74.81      7.95 o 
   0   4   4       35.51       34.63      7.22 o 
   1   4   4       28.74       29.99      6.45 o 
   2   4   4      607.86      491.60    119.50 o 
   3   4   4        0.60       14.89     12.15 o 
   4   4   4       61.71       80.70     30.44 o 
   5   4   4       98.98      127.43     41.56 o 
   6   4   4      154.16      184.79     49.71 o 
   7   4   4        3.98      -14.71     16.47 o 
  -7   5   4        2.64        9.84     18.35 o 
  -6   5   4       69.70       71.58     28.68 o 
  -5   5   4       82.65       74.93     32.33 o 
  -4   5   4      205.73      212.53     33.09 o 
  -3   5   4      101.75      100.64     21.55 o 
  -2   5   4       14.67        3.82      8.54 o 
  -1   5   4      228.26      199.57     26.45 o 
   0   5   4        0.05       -2.78      4.00 o 
   1   5   4        1.09       -8.99     10.21 o 
   2   5   4      109.28      109.81     33.85 o 
   3   5   4      247.26      255.46     52.81 o 
   4   5   4      273.67      370.80     67.15 o 
   5   5   4       12.62       29.84     15.39 o 
   6   5   4       16.98       23.09     18.11 o 
  -7   6   4        1.35       10.23      9.85 o 
  -6   6   4        8.03       -3.17     31.42 o 
  -5   6   4       53.32       64.98     27.56 o 
  -4   6   4       90.37       68.04     19.48 o 
  -3   6   4       11.50        3.22      4.23 o 
  -2   6   4       23.12       24.78      9.10 o 
  -1   6   4       11.22        5.36      4.38 o 
   0   6   4       12.72       10.65      7.79 o 
   1   6   4        0.45       -7.66      9.66 o 
   2   6   4      190.78      199.25     47.70 o 
   3   6   4       58.01       65.51     30.93 o 
   4   6   4       55.96       97.35     39.07 o 
   5   6   4       51.32       58.03     21.09 o 
  -6   7   4       90.07       81.20     27.13 o 
  -5   7   4        3.15        4.30     10.94 o 
  -4   7   4        1.79       11.81      9.63 o 
  -3   7   4      149.73      138.95     27.68 o 
  -2   7   4        0.03        4.98      8.21 o 
  -1   7   4       99.65       95.70     17.41 o 
   0   7   4      234.23      223.19     35.60 o 
   1   7   4       19.74        8.87      6.93 o 
   2   7   4        2.29       25.46     23.15 o 
   3   7   4        5.82        1.09      7.23 o 
   4   7   4        2.75      -13.37     15.31 o 
  -5   8   4       10.81       19.08     11.93 o 
  -4   8   4        0.13        4.74      7.12 o 
  -3   8   4       21.47       31.27     13.88 o 
  -2   8   4        1.82       -3.17      7.78 o 
  -1   8   4        2.26       -0.53      5.32 o 
   0   8   4       31.25        8.81     12.09 o 
   1   8   4        6.91       -0.66      9.94 o 
   2   8   4        5.66      -23.58     23.58 o 
   3   8   4       15.24       -3.52     10.39 o 
  -3   9   4       24.28        7.33      7.88 o 
  -2   9   4       10.35        7.62      6.87 o 
  -1   9   4        6.99       -1.30      4.93 o 
   0   9   4       10.62        5.99     15.10 o 
   1   9   4        9.42        9.67     17.32 o 
   0 -10   5       21.75        2.13     11.85 o 
   1 -10   5       46.81       75.23     34.52 o 
  -3  -9   5        3.62        7.29     11.91 o 
  -2  -9   5        0.00       -7.66     11.36 o 
  -1  -9   5       15.23        3.17      9.05 o 
   0  -9   5        0.78       -4.74     24.34 o 
   1  -9   5       61.14       55.46     17.25 o 
   2  -9   5        3.60       17.60     13.23 o 
   3  -9   5       40.03       70.29     43.17 o 
   4  -9   5       24.90       31.60     22.73 o 
  -4  -8   5       14.44       33.45     14.97 o 
  -3  -8   5       27.88       27.89     11.35 o 
  -2  -8   5       21.74       16.74     10.67 o 
  -1  -8   5       54.41       65.99     28.20 o 
   0  -8   5      343.19      350.03     75.26 o 
   1  -8   5      506.74      568.63     59.70 o 
   2  -8   5      283.60      343.28     48.33 o 
   3  -8   5       19.24       68.37     26.16 o 
   4  -8   5       38.65       37.55     23.40 o 
   5  -8   5        5.93       25.58     23.58 o 
  -5  -7   5       23.03       14.16     11.30 o 
  -4  -7   5        9.06       11.35      9.89 o 
  -3  -7   5       70.89       79.89     20.66 o 
  -2  -7   5        5.47       12.41      8.37 o 
  -1  -7   5      722.05      745.26     46.91 o 
   0  -7   5       48.40       50.49      9.71 o 
   1  -7   5      337.21      353.84     29.91 o 
   2  -7   5      535.70      553.33     38.66 o 
   3  -7   5       94.16       99.96     22.92 o 
   4  -7   5        7.45       25.28     21.94 o 
   5  -7   5        0.01       -3.89      9.24 o 
   6  -7   5        6.18        6.08     10.51 o 
  -6  -6   5        1.69      -11.24     14.28 o 
  -5  -6   5        0.90       -3.46     10.82 o 
  -4  -6   5       29.28       40.94     16.48 o 
  -3  -6   5        6.75       18.41     12.06 o 
  -2  -6   5     1131.75     1242.92     67.09 o 
  -1  -6   5        2.70        5.82      3.97 o 
   0  -6   5      840.04      818.23     51.38 o 
   1  -6   5      699.13      623.53     62.33 o 
   2  -6   5        0.14        2.75      8.79 o 
   3  -6   5      142.27      154.54     23.30 o 
   4  -6   5      237.52      210.42     29.71 o 
   5  -6   5        1.30       -4.86     10.09 o 
   6  -6   5        0.26      -18.53     18.53 o 
   7  -6   5        2.74      -10.39     13.85 o 
  -7  -5   5       12.62       58.28     38.34 o 
  -6  -5   5        1.00       -6.50     11.18 o 
  -5  -5   5      126.84      157.81     42.23 o 
  -4  -5   5      191.25      199.63     30.95 o 
  -3  -5   5       78.45       86.73     19.24 o 
  -2  -5   5       23.20       17.74      8.72 o 
  -1  -5   5       80.71       75.80      8.92 o 
   0  -5   5       30.91       29.55      5.11 o 
   1  -5   5        9.19        8.87      3.33 o 
   2  -5   5      105.08       99.07     19.61 o 
   3  -5   5        4.56        1.92      2.50 o 
   4  -5   5        0.13       -3.04      4.97 o 
   5  -5   5       64.09       77.37     17.26 o 
   6  -5   5        8.43       17.20     18.72 o 
   7  -5   5        2.12      -20.48     20.48 o 
  -7  -4   5        0.26      -14.64     16.71 o 
  -6  -4   5       17.26       64.96     28.32 o 
  -5  -4   5      111.69      128.95     33.79 o 
  -4  -4   5      206.11      197.54     39.62 o 
  -3  -4   5        2.10        3.46      8.80 o 
  -2  -4   5      816.84      817.79     34.08 o 
  -1  -4   5      880.86      903.36     33.30 o 
   0  -4   5      780.10      724.17     19.77 o 
   1  -4   5     1197.09     1165.48     47.76 o 
   2  -4   5     2723.83     2893.16     57.91 o 
   3  -4   5      121.27      105.97     12.07 o 
   4  -4   5       36.89       39.88      8.66 o 
   5  -4   5        1.34        4.29      5.03 o 
   6  -4   5        8.07       22.10      8.17 o 
   7  -4   5        5.46        6.29      7.56 o 
   8  -4   5        2.11       51.59     29.23 o 
  -8  -3   5        6.44       19.51     21.15 o 
  -7  -3   5      136.74      112.18     39.98 o 
  -6  -3   5       32.24       17.38     16.71 o 
  -5  -3   5        7.28       22.61     18.96 o 
  -4  -3   5        4.80       13.95     11.36 o 
  -3  -3   5      525.57      519.80     55.72 o 
  -2  -3   5      126.43      114.02     10.03 o 
  -1  -3   5      314.32      341.70     14.71 o 
   0  -3   5     2580.78     2495.97    118.14 o 
   1  -3   5      118.09      125.24     13.97 o 
   2  -3   5      614.64      593.58     36.28 o 
   3  -3   5        0.02        0.10      3.44 o 
   4  -3   5        0.82       -0.84      4.12 o 
   5  -3   5        8.20        8.66      5.70 o 
   6  -3   5       25.19       24.33      8.84 o 
   7  -3   5       11.72       15.26      7.21 o 
   8  -3   5       98.80       83.01     29.11 o 
  -8  -2   5       13.04       42.42     34.45 o 
  -7  -2   5        0.56       16.35     18.47 o 
  -6  -2   5        5.12       -6.68     13.55 o 
  -5  -2   5      144.08      142.92     38.40 o 
  -4  -2   5       50.41       42.17     22.18 o 
  -3  -2   5       48.76       59.49     20.05 o 
  -2  -2   5      889.33      839.08     25.67 o 
  -1  -2   5     2318.82     2316.48     36.68 o 
   0  -2   5      629.96      592.33     15.94 o 
   1  -2   5      416.01      373.00     28.52 o 
   2  -2   5      674.65      677.03     30.15 o 
   3  -2   5     1340.65     1463.42     74.11 o 
   4  -2   5       36.11       38.54      9.41 o 
   5  -2   5       10.36       -3.47      5.83 o 
   6  -2   5       38.13       44.20     25.52 o 
   7  -2   5        0.83        0.26      6.63 o 
   8  -2   5        4.02       26.37     21.09 o 
  -8  -1   5       10.87       45.58     27.59 o 
  -7  -1   5       76.72       87.93     37.31 o 
  -6  -1   5      236.48      260.45     55.97 o 
  -5  -1   5      197.08      183.67     53.41 o 
  -4  -1   5      382.09      393.12     28.59 o 
  -3  -1   5      295.35      315.47     30.16 o 
  -2  -1   5      907.27      876.82     29.57 o 
  -1  -1   5        9.71        3.55      5.29 o 
   0  -1   5     2995.86     2737.98     52.89 o 
   1  -1   5        3.82        4.42      1.78 o 
   2  -1   5       89.97       89.65     10.54 o 
   3  -1   5      638.02      628.13     37.42 o 
   4  -1   5       54.74       67.90     15.48 o 
   5  -1   5      459.25      491.46     41.58 o 
   6  -1   5      157.71      130.93     23.52 o 
   7  -1   5        2.98       -5.71     13.82 o 
   8  -1   5        0.50        8.14      8.87 o 
  -8   0   5        0.10       21.94     19.75 o 
  -7   0   5        3.24        6.56     13.00 o 
  -6   0   5      259.03      319.69     58.76 o 
  -5   0   5        0.09        9.48     15.37 o 
  -4   0   5     1914.39     1988.41    119.89 o 
  -3   0   5      234.68      224.41     36.58 o 
  -2   0   5     1348.72     1336.18     40.41 o 
  -1   0   5      141.15      133.72     13.49 o 
   0   0   5      144.21      136.84     24.12 o 
   1   0   5      318.30      315.99     14.67 o 
   2   0   5        2.41        3.74      2.66 o 
   3   0   5      105.43      105.72     17.59 o 
   4   0   5      252.91      315.02     31.89 o 
   5   0   5       29.31       15.48     10.18 o 
   6   0   5      394.88      386.16     39.81 o 
   7   0   5        0.28       12.42     15.83 o 
   8   0   5       31.99       40.59     26.56 o 
  -8   1   5        8.78       61.86     35.61 o 
  -7   1   5       34.65       58.46     29.96 o 
  -6   1   5      550.34      578.14     79.18 o 
  -5   1   5       31.22       62.41     25.89 o 
  -4   1   5     1100.59     1219.17     94.98 o 
  -3   1   5     1493.84     1494.55    206.09 o 
  -2   1   5        3.34        0.58      2.72 o 
  -1   1   5     2987.01     2822.98     96.82 o 
   0   1   5       33.02       28.55      5.53 o 
   1   1   5       79.14       52.99     15.31 o 
   2   1   5      428.34      427.86     47.58 o 
   3   1   5      198.31      184.86     23.41 o 
   4   1   5       32.68       22.46     14.89 o 
   5   1   5      129.24      137.74     22.15 o 
   6   1   5       19.61       31.12     12.40 o 
   7   1   5       11.16        1.40      7.72 o 
   8   1   5       22.14       25.46     12.03 o 
  -8   2   5        1.17       14.77     16.29 o 
  -7   2   5       19.94       12.94     11.42 o 
  -6   2   5       34.37       30.63     16.41 o 
  -5   2   5       64.47       86.90     28.56 o 
  -4   2   5       38.82       54.87     20.11 o 
  -3   2   5      820.49      718.92    130.44 o 
  -2   2   5      207.36      200.19     14.42 o 
  -1   2   5       81.51       79.58      9.98 o 
   0   2   5        8.90        8.03      2.39 o 
   1   2   5     1978.88     1927.59    103.79 o 
   2   2   5      128.26      157.26     31.66 o 
   3   2   5      117.79      105.58     18.34 o 
   4   2   5       43.81       55.69     14.84 o 
   5   2   5       82.31       98.62     19.10 o 
   6   2   5       13.18        6.56     11.06 o 
   7   2   5        2.93       30.32     27.35 o 
  -8   3   5        7.99      -21.88     21.88 o 
  -7   3   5        6.27      -12.52     15.13 o 
  -6   3   5      264.68      280.38     55.66 o 
  -5   3   5      456.38      522.96     70.67 o 
  -4   3   5      101.92       86.65     28.32 o 
  -3   3   5     1243.48     1192.29     65.91 o 
  -2   3   5     1245.64     1182.95     91.03 o 
  -1   3   5      320.28      375.71     24.51 o 
   0   3   5      140.18      114.44     12.01 o 
   1   3   5       35.15       40.25     10.85 o 
   2   3   5      414.73      310.82    115.61 o 
   3   3   5      665.22      778.55     82.52 o 
   4   3   5       69.20      101.33     19.53 o 
   5   3   5        3.92        8.44      8.73 o 
   6   3   5      262.17      272.24     57.00 o 
   7   3   5       28.02       39.07     24.19 o 
  -8   4   5       42.00       46.18     33.85 o 
  -7   4   5        2.31       15.92     16.95 o 
  -6   4   5       61.96       48.13     26.07 o 
  -5   4   5       37.14       73.71     27.89 o 
  -4   4   5        7.73       17.62     19.20 o 
  -3   4   5       80.91       84.71     27.89 o 
  -2   4   5        2.72        9.68      9.81 o 
  -1   4   5      118.10       96.38     13.18 o 
   0   4   5      616.26      615.51     32.47 o 
   1   4   5       32.79       31.52      8.22 o 
   2   4   5        1.74        1.84     14.74 o 
   3   4   5       18.63       34.52     21.09 o 
   4   4   5       21.70        2.43     18.29 o 
   5   4   5       32.45       45.71     18.11 o 
   6   4   5       13.68       27.41     19.51 o 
   7   4   5        0.11      -21.63     21.63 o 
  -7   5   5       41.76       26.01     20.48 o 
  -6   5   5      183.55      210.92     50.92 o 
  -5   5   5      497.21      468.94     75.23 o 
  -4   5   5      214.09      232.13     50.98 o 
  -3   5   5       45.16       39.81     13.74 o 
  -2   5   5       71.16       52.77      8.43 o 
  -1   5   5      574.19      587.76     51.21 o 
   0   5   5      232.75      240.06     22.72 o 
   1   5   5      297.28      320.36     56.27 o 
   2   5   5       75.01      104.52     33.06 o 
   3   5   5      155.79      141.77     41.87 o 
   4   5   5        8.15       15.43     16.65 o 
   5   5   5        1.70       22.20     14.37 o 
   6   5   5        1.70       13.19     19.02 o 
  -7   6   5        1.51       32.54     17.47 o 
  -6   6   5       97.02       75.41     22.52 o 
  -5   6   5        5.99        9.02      9.69 o 
  -4   6   5       13.67        6.33      7.12 o 
  -3   6   5        0.09       -9.39      9.39 o 
  -2   6   5        3.48       -4.78     11.61 o 
  -1   6   5       12.27        7.85     12.07 o 
   0   6   5       48.71       43.33     12.18 o 
   1   6   5       23.94        7.29      7.35 o 
   2   6   5       23.30       15.56     18.35 o 
   3   6   5        2.99       -7.29     10.88 o 
   4   6   5        0.55       13.61     18.72 o 
   5   6   5        2.01        4.23      7.78 o 
  -6   7   5        1.82        6.93      8.39 o 
  -5   7   5        7.41       -0.51     13.64 o 
  -4   7   5       39.18       37.62     16.62 o 
  -3   7   5      155.21      153.75     29.27 o 
  -2   7   5      443.33      481.78     44.81 o 
  -1   7   5      367.79      365.31     34.60 o 
   0   7   5      518.71      575.87     57.76 o 
   1   7   5        2.78       10.04      8.23 o 
   2   7   5      124.21      141.16     44.91 o 
   3   7   5        0.49        4.56     11.85 o 
   4   7   5        7.44       44.60     28.62 o 
  -5   8   5       32.52       12.38     11.73 o 
  -4   8   5       22.68        6.88     18.17 o 
  -3   8   5        9.81        1.14     12.82 o 
  -2   8   5        0.28       -0.06      7.88 o 
  -1   8   5        6.66       -6.84     11.88 o 
   0   8   5       12.32        3.41      5.47 o 
   1   8   5        5.27        8.37     10.06 o 
   2   8   5        1.13      -13.25     14.95 o 
   3   8   5        0.66      -20.78     20.78 o 
  -2   9   5      109.66      137.36     33.70 o 
  -1   9   5       61.00       58.24     20.95 o 
   0   9   5       41.35       29.07     11.93 o 
   0 -10   6       10.31       12.58     10.68 o 
   1 -10   6        2.77      -12.13     12.13 o 
  -3  -9   6        9.51        7.90     11.97 o 
  -2  -9   6       30.52       12.34      8.87 o 
  -1  -9   6        0.18      -10.51     10.51 o 
   0  -9   6       43.39       23.94     11.88 o 
   1  -9   6        0.34       -8.39     14.71 o 
   2  -9   6        0.01        7.84     21.33 o 
   3  -9   6        0.35       27.95     27.38 o 
   4  -9   6        3.49       40.23     27.16 o 
  -4  -8   6        4.18       21.82     23.03 o 
  -3  -8   6       30.59       47.88     27.71 o 
  -2  -8   6        6.79       -0.36      8.08 o 
  -1  -8   6       49.80       56.21     25.40 o 
   0  -8   6       22.33       12.47      6.29 o 
   1  -8   6       31.24       12.67     11.52 o 
   2  -8   6       67.85       86.05     37.68 o 
   3  -8   6        8.92       48.68     23.24 o 
   4  -8   6       26.93       49.59     26.56 o 
   5  -8   6       49.00       41.93     24.37 o 
  -5  -7   6       13.45       29.35     23.70 o 
  -4  -7   6       82.13      121.41     34.12 o 
  -3  -7   6        1.35        6.12     11.91 o 
  -2  -7   6      101.83       80.13     22.82 o 
  -1  -7   6      285.12      271.24     23.45 o 
   0  -7   6        2.33       -5.26     18.38 o 
   1  -7   6        3.06      -10.16     19.78 o 
   2  -7   6        1.79        0.44      6.86 o 
   3  -7   6      413.99      470.33     54.02 o 
   4  -7   6      149.50      163.65     45.45 o 
   5  -7   6        9.41       26.49     20.60 o 
   6  -7   6        6.30        0.06     14.46 o 
  -6  -6   6       38.39       85.32     39.19 o 
  -5  -6   6       51.56       48.86     25.95 o 
  -4  -6   6        1.13        4.41      8.39 o 
  -3  -6   6       48.05       48.47     14.50 o 
  -2  -6   6      364.44      383.48     46.55 o 
  -1  -6   6       54.56       68.87     13.89 o 
   0  -6   6        1.68       -1.04      2.23 o 
   1  -6   6      190.24      189.01     18.72 o 
   2  -6   6       62.70       67.17     11.71 o 
   3  -6   6      208.27      231.28     33.00 o 
   4  -6   6      560.53      467.55     88.42 o 
   5  -6   6      168.72      180.54     46.79 o 
   6  -6   6        2.98       -4.07      9.18 o 
   7  -6   6       44.05       40.65     26.98 o 
  -7  -5   6        3.34       33.79     23.76 o 
  -6  -5   6        0.04       36.82     32.15 o 
  -5  -5   6       75.67       79.42     31.23 o 
  -4  -5   6       78.02      108.36     23.65 o 
  -3  -5   6      154.79      167.64     26.51 o 
  -2  -5   6       30.06       12.65      9.41 o 
  -1  -5   6       12.84       14.58      4.25 o 
   0  -5   6       43.40       36.40      5.35 o 
   1  -5   6       97.76       96.71     11.10 o 
   2  -5   6       18.01       10.35      4.79 o 
   3  -5   6      121.28      116.14     21.96 o 
   4  -5   6      105.06       96.76     14.13 o 
   5  -5   6        3.68      -10.30     10.30 o 
   6  -5   6        8.98       14.34      7.41 o 
   7  -5   6       42.35       39.07     24.49 o 
  -7  -4   6        0.30       -3.40     10.15 o 
  -6  -4   6        2.20       -4.86     14.04 o 
  -5  -4   6       81.87       78.57     32.15 o 
  -4  -4   6       87.83       87.26     20.57 o 
  -3  -4   6       21.22       14.95      6.55 o 
  -2  -4   6      564.24      570.92     31.24 o 
  -1  -4   6        3.70        5.78      2.95 o 
   0  -4   6        1.02       -1.65      1.65 o 
   1  -4   6       46.57       34.03      7.05 o 
   2  -4   6       68.32       66.46     12.33 o 
   3  -4   6       22.64       23.89      6.67 o 
   4  -4   6       24.98       25.56      6.71 o 
   5  -4   6      206.82      213.77     23.96 o 
   6  -4   6      357.58      398.43     35.26 o 
   7  -4   6        4.72       22.36     19.99 o 
   8  -4   6      118.29      130.22     47.09 o 
  -8  -3   6        3.69      -22.12     22.12 o 
  -7  -3   6      123.10      111.32     40.77 o 
  -6  -3   6       81.81      103.67     35.18 o 
  -5  -3   6      261.86      224.72     48.55 o 
  -4  -3   6      258.94      288.71     35.56 o 
  -3  -3   6      106.93       94.37     25.40 o 
  -2  -3   6       14.16       24.05      5.37 o 
  -1  -3   6     2134.80     2073.14     51.46 o 
   0  -3   6      470.74      424.59     23.90 o 
   1  -3   6     4220.59     4627.39    119.31 o 
   2  -3   6       12.04        8.07      3.01 o 
   3  -3   6      125.69      113.01     15.82 o 
   4  -3   6        0.11      -10.41     10.91 o 
   5  -3   6      156.73      146.82     20.02 o 
   6  -3   6       58.59       54.70     13.22 o 
   7  -3   6       28.39       35.56     11.31 o 
   8  -3   6        2.50       25.18     16.00 o 
  -8  -2   6       69.10       97.29     41.63 o 
  -7  -2   6       10.45       40.41     31.72 o 
  -6  -2   6      120.62       99.35     36.40 o 
  -5  -2   6        0.32        5.89     11.97 o 
  -4  -2   6       15.98        5.53      8.81 o 
  -3  -2   6        2.26        7.18      4.06 o 
  -2  -2   6      323.72      327.55     21.36 o 
  -1  -2   6      167.74      148.35     11.69 o 
   0  -2   6        0.09        1.54      2.60 o 
   1  -2   6      184.24      166.16     11.58 o 
   2  -2   6      428.88      409.18     32.07 o 
   3  -2   6      345.82      346.33     36.89 o 
   4  -2   6      108.61       72.47     19.48 o 
   5  -2   6      126.23      172.89     26.75 o 
   6  -2   6      135.91      164.96     26.76 o 
   7  -2   6       32.61       19.59     24.49 o 
   8  -2   6       16.69       16.17      6.71 o 
  -8  -1   6       13.70       32.69     24.79 o 
  -7  -1   6       34.34       35.61     27.95 o 
  -6  -1   6      111.94      135.81     41.63 o 
  -5  -1   6       81.18       80.11     16.65 o 
  -4  -1   6     1097.11     1182.52     95.40 o 
  -3  -1   6     1173.37     1312.39     61.55 o 
  -2  -1   6       13.08        7.93      5.25 o 
  -1  -1   6     1300.37     1236.10     44.49 o 
   0  -1   6       11.48       12.10      3.70 o 
   1  -1   6        2.16        2.20      1.73 o 
   2  -1   6      638.28      676.08     24.62 o 
   3  -1   6      645.85      686.23     41.96 o 
   4  -1   6      112.64      113.33     19.34 o 
   5  -1   6      223.40      218.08     28.79 o 
   6  -1   6      138.93      180.63     28.21 o 
   7  -1   6        6.29       24.08     15.40 o 
   8  -1   6        3.55        1.82      8.57 o 
  -8   0   6       12.67       10.51     13.85 o 
  -7   0   6        2.60       28.86     23.94 o 
  -6   0   6      111.45      138.79     44.91 o 
  -5   0   6        9.52        5.83     14.16 o 
  -4   0   6     3253.39     3691.22    166.93 o 
  -3   0   6      288.29      304.56     44.79 o 
  -2   0   6       52.28       41.41      9.98 o 
  -1   0   6     1320.99     1349.67     50.56 o 
   0   0   6      171.13      166.84     16.54 o 
   1   0   6       27.08       25.63      4.70 o 
   2   0   6     1129.93     1138.09     35.58 o 
   3   0   6     1958.84     2118.12     75.74 o 
   4   0   6      103.19      115.36     18.80 o 
   5   0   6       45.48       52.85     14.34 o 
   6   0   6      271.04      246.86     33.18 o 
   7   0   6       19.59       11.07     11.71 o 
   8   0   6        9.05       14.64     19.26 o 
  -8   1   6       58.58       59.86     34.88 o 
  -7   1   6       46.54       90.48     37.61 o 
  -6   1   6      974.70     1108.08    111.45 o 
  -5   1   6        8.61       35.43     22.91 o 
  -4   1   6      613.55      659.87     72.49 o 
  -3   1   6      711.45      666.97    131.56 o 
  -2   1   6     1172.83     1104.38    126.12 o 
  -1   1   6        2.13        3.50      1.95 o 
   0   1   6        5.64        4.06      2.44 o 
   1   1   6       95.61      113.09     23.58 o 
   2   1   6        6.59        5.57      2.80 o 
   3   1   6       22.55       15.99      6.58 o 
   4   1   6       17.26        5.51      6.78 o 
   5   1   6      251.47      253.58     30.72 o 
   6   1   6       30.06       20.83     12.24 o 
   7   1   6        1.46       21.21     23.64 o 
   8   1   6       16.64       55.84     33.00 o 
  -8   2   6       13.29       24.00     20.84 o 
  -7   2   6       13.22      -22.54     22.54 o 
  -6   2   6       50.44       71.83     28.74 o 
  -5   2   6        7.00        9.78     12.88 o 
  -4   2   6       15.45       10.39     15.13 o 
  -3   2   6      415.81      301.94     74.35 o 
  -2   2   6       36.31       30.65      5.50 o 
  -1   2   6      143.19      143.90     29.90 o 
   0   2   6       45.12       42.88      6.14 o 
   1   2   6      207.98      225.81     37.92 o 
   2   2   6      237.24      248.66     41.93 o 
   3   2   6        3.26       -4.12     17.56 o 
   4   2   6      380.21      347.97     36.35 o 
   5   2   6        5.04       15.37      9.43 o 
   6   2   6      228.31      245.86     52.99 o 
   7   2   6        7.06       38.83     25.52 o 
  -8   3   6       22.01        1.15      8.57 o 
  -7   3   6      196.09      247.99     57.12 o 
  -6   3   6       66.23       69.15     27.89 o 
  -5   3   6      168.65      138.67     39.80 o 
  -4   3   6      449.71      469.24     65.26 o 
  -3   3   6      989.23      816.52    137.18 o 
  -2   3   6      128.47      129.74     30.69 o 
  -1   3   6      162.78      189.19     39.35 o 
   0   3   6       85.56       74.73     11.99 o 
   1   3   6        8.49       13.59      5.25 o 
   2   3   6      669.44      348.43    207.28 o 
   3   3   6      426.56      240.15    152.59 o 
   4   3   6      433.61      425.59     41.70 o 
   5   3   6       40.45       38.33     11.54 o 
   6   3   6        9.53       15.92     15.74 o 
   7   3   6       20.22       65.39     32.39 o 
  -8   4   6       21.19       24.91     20.66 o 
  -7   4   6       47.83       27.59     20.60 o 
  -6   4   6       57.61       81.25     31.11 o 
  -5   4   6        2.85       -7.23     11.61 o 
  -4   4   6        1.99        9.66     11.06 o 
  -3   4   6      352.99      266.57     85.20 o 
  -2   4   6       13.00       28.62     11.22 o 
  -1   4   6      232.35      257.30     22.91 o 
   0   4   6      234.34      275.37     21.43 o 
   1   4   6       14.94        8.33      4.89 o 
   2   4   6       30.26       24.25     14.40 o 
   3   4   6      235.36      274.54     54.51 o 
   4   4   6      333.72      365.70     66.72 o 
   5   4   6        0.94       -5.10      9.51 o 
   6   4   6        0.06        2.55      8.69 o 
  -7   5   6       36.38       27.16     19.99 o 
  -6   5   6       12.88       22.61     24.31 o 
  -5   5   6      193.47      172.88     47.58 o 
  -4   5   6      307.94      271.57     55.91 o 
  -3   5   6      231.14      261.38     35.33 o 
  -2   5   6      145.47      178.01     32.49 o 
  -1   5   6       97.72      108.94     15.95 o 
   0   5   6       85.92       68.71     11.98 o 
   1   5   6      166.54      132.17     36.58 o 
   2   5   6       86.09       85.92     30.32 o 
   3   5   6       51.99       25.83     20.05 o 
   4   5   6        0.10        0.85      6.87 o 
   5   5   6       46.31       71.06     22.36 o 
   6   5   6       54.98       77.11     36.40 o 
  -6   6   6        7.04        0.11     12.06 o 
  -5   6   6        0.12       -6.52      7.49 o 
  -4   6   6        1.12       -1.33      6.56 o 
  -3   6   6       57.20       75.31     20.63 o 
  -2   6   6        3.42        1.06      3.87 o 
  -1   6   6        0.94       -0.90      4.89 o 
   0   6   6       17.26       -3.29      4.88 o 
   1   6   6        5.37        0.12     13.31 o 
   2   6   6       47.17       44.06     25.95 o 
   3   6   6       30.81       -0.30     16.16 o 
   4   6   6        9.23       36.16     23.70 o 
   5   6   6       40.41       52.42     23.14 o 
  -6   7   6      101.34       85.05     25.19 o 
  -5   7   6       12.56       24.92     19.90 o 
  -4   7   6        8.50        6.24      6.84 o 
  -3   7   6      120.07      100.18     23.60 o 
  -2   7   6        4.28        6.47     13.30 o 
  -1   7   6       34.91       26.61      8.75 o 
   0   7   6      138.53      118.45     27.13 o 
   1   7   6       25.21       26.32     11.48 o 
   2   7   6        0.13      -16.83     16.83 o 
   3   7   6       82.62       76.20     33.12 o 
   4   7   6        3.55       44.00     31.84 o 
  -4   8   6        6.22        7.38      8.06 o 
  -3   8   6       49.79       32.65     14.46 o 
  -2   8   6        2.19        7.85     14.19 o 
  -1   8   6        6.60       25.57     16.80 o 
   0   8   6        4.42        1.32      8.02 o 
   1   8   6        7.77      -15.49     15.49 o 
   2   8   6        1.32      -14.57     16.19 o 
   0 -10   7       42.26       18.15     22.39 o 
   1 -10   7        7.14      -13.82     13.82 o 
  -3  -9   7        3.00       11.97     14.22 o 
  -2  -9   7        4.57       -8.57     11.73 o 
  -1  -9   7       34.76       28.75     15.57 o 
   0  -9   7        0.23       -4.60     14.28 o 
   1  -9   7       16.35       28.68     19.14 o 
   2  -9   7        0.98       -8.13      9.30 o 
   3  -9   7       19.41       31.53     34.88 o 
   4  -9   7       20.21       53.84     29.41 o 
  -4  -8   7       29.19       65.69     29.29 o 
  -3  -8   7       18.05       23.52     18.84 o 
  -2  -8   7      147.54      149.18     41.93 o 
  -1  -8   7       76.14       77.66     30.50 o 
   0  -8   7       88.32       70.90     20.32 o 
   1  -8   7       12.54        5.35     17.56 o 
   2  -8   7      168.90      162.15     33.45 o 
   3  -8   7      187.71      194.97     57.73 o 
   4  -8   7      120.23      140.43     45.88 o 
   5  -8   7        1.09        3.89      9.48 o 
  -5  -7   7       44.94       41.99     29.11 o 
  -4  -7   7       12.45        3.34     15.65 o 
  -3  -7   7      549.12      589.15     54.09 o 
  -2  -7   7       24.28       13.90     10.73 o 
  -1  -7   7        0.76       -1.82      6.38 o 
   0  -7   7        1.89       -8.14     12.64 o 
   1  -7   7        1.38       -0.49      8.04 o 
   2  -7   7       56.93       71.61     20.44 o 
   3  -7   7        2.69       -2.01      6.93 o 
   4  -7   7       53.43       52.87     26.92 o 
   5  -7   7      290.61      328.63     68.12 o 
   6  -7   7       42.71       39.62     26.37 o 
  -6  -6   7       76.61       58.40     29.35 o 
  -5  -6   7        5.99        6.14     10.33 o 
  -4  -6   7      266.29      278.81     41.35 o 
  -3  -6   7       59.18       82.76     19.96 o 
  -2  -6   7        2.47        5.42     11.85 o 
  -1  -6   7      328.64      362.16     31.37 o 
   0  -6   7      148.81      145.69     16.22 o 
   1  -6   7       66.48       55.08      8.67 o 
   2  -6   7      242.04      222.00     29.15 o 
   3  -6   7      151.62      159.73     29.93 o 
   4  -6   7        0.24        8.20      8.20 o 
   5  -6   7       94.25      120.93     39.19 o 
   6  -6   7       89.64       97.53     37.49 o 
   7  -6   7       14.30        7.05      8.08 o 
  -7  -5   7        4.12        9.12     11.91 o 
  -6  -5   7       31.93       56.70     30.81 o 
  -5  -5   7       26.82       46.18     27.10 o 
  -4  -5   7       35.95       55.74     17.99 o 
  -3  -5   7      101.79      106.42     21.61 o 
  -2  -5   7      125.44      118.52     17.76 o 
  -1  -5   7        1.14        0.39      1.67 o 
   0  -5   7      329.56      281.38     34.27 o 
   1  -5   7       75.28       59.75     12.15 o 
   2  -5   7      123.05      101.05     28.25 o 
   3  -5   7        2.81       -0.59      7.39 o 
   4  -5   7      224.67      215.99     26.13 o 
   5  -5   7        1.12       -7.91      7.91 o 
   6  -5   7       44.21       23.42     13.82 o 
   7  -5   7        0.07      -18.66     18.66 o 
  -7  -4   7        5.22       15.43     17.80 o 
  -6  -4   7        0.09        1.58     12.58 o 
  -5  -4   7        8.95       10.63     13.06 o 
  -4  -4   7       13.96        9.54      9.06 o 
  -3  -4   7       18.49       12.26      9.39 o 
  -2  -4   7      535.74      411.05     57.25 o 
  -1  -4   7       25.75       24.42      5.31 o 
   0  -4   7     3389.46     2911.18    542.10 o 
   1  -4   7      555.22      582.88     34.35 o 
   2  -4   7      102.91       62.10     19.57 o 
   3  -4   7      151.38      118.75     16.28 o 
   4  -4   7       27.91       18.45     15.82 o 
   5  -4   7        0.44       -7.70      7.70 o 
   6  -4   7       26.43       35.21     11.97 o 
   7  -4   7        6.86        7.46     17.38 o 
  -8  -3   7        1.84       32.63     23.15 o 
  -7  -3   7        3.33       15.68     15.86 o 
  -6  -3   7       75.56       59.13     31.72 o 
  -5  -3   7       18.06       23.27     17.20 o 
  -4  -3   7      156.79      195.47     28.92 o 
  -3  -3   7       18.69       21.26      4.77 o 
  -2  -3   7      780.46      783.91     35.49 o 
  -1  -3   7      383.81      360.31     20.37 o 
   0  -3   7       53.16       42.15      6.87 o 
   1  -3   7       23.84       28.25      6.46 o 
   2  -3   7      143.30      122.13      9.74 o 
   3  -3   7      536.78      553.54     29.37 o 
   4  -3   7       70.89       91.46     14.23 o 
   5  -3   7      155.36      182.46     21.86 o 
   6  -3   7      210.84      228.42     27.00 o 
   7  -3   7        5.28        2.96      5.80 o 
   8  -3   7        7.53       12.61      9.67 o 
  -8  -2   7        5.42       -8.99     14.83 o 
  -7  -2   7       27.32       26.86     29.11 o 
  -6  -2   7       39.00       46.37     25.04 o 
  -5  -2   7       44.60       76.63     29.35 o 
  -4  -2   7        5.05       13.02      4.88 o 
  -3  -2   7      458.67      432.81     40.81 o 
  -2  -2   7       58.61       51.14      8.72 o 
  -1  -2   7      793.09      838.79     30.20 o 
   0  -2   7       17.83       14.82      2.92 o 
   1  -2   7      548.25      505.77     27.75 o 
   2  -2   7        5.87        3.67      2.24 o 
   3  -2   7      365.87      362.22     24.09 o 
   4  -2   7      193.96      203.64     20.94 o 
   5  -2   7      191.43      226.10     24.64 o 
   6  -2   7       79.91       73.69     19.06 o 
   7  -2   7       11.43        7.98      6.74 o 
   8  -2   7        4.16       10.62      6.76 o 
  -8  -1   7        1.20       39.01     18.05 o 
  -7  -1   7        4.00       35.91     31.66 o 
  -6  -1   7       48.08       99.48     36.28 o 
  -5  -1   7      246.00      208.46     28.26 o 
  -4  -1   7      134.53      172.03     39.62 o 
  -3  -1   7       15.06       17.57      9.45 o 
  -2  -1   7      223.72      209.63     22.79 o 
  -1  -1   7     2294.06     2351.33     65.94 o 
   0  -1   7     2446.50     2423.96     43.85 o 
   1  -1   7      230.39      222.33     10.16 o 
   2  -1   7      324.43      300.37     17.08 o 
   3  -1   7      849.25      951.17     48.98 o 
   4  -1   7        5.40        5.92      6.09 o 
   5  -1   7       20.36        7.36     19.84 o 
   6  -1   7        5.44       -5.49     11.03 o 
   7  -1   7       98.64       84.14     20.61 o 
   8  -1   7       40.37       29.72     25.28 o 
  -8   0   7        0.94       -5.65     12.46 o 
  -7   0   7       14.98       51.17     26.31 o 
  -6   0   7      526.12      597.03     84.04 o 
  -5   0   7       17.71       65.26     31.60 o 
  -4   0   7       85.70      118.56     33.79 o 
  -3   0   7       95.41      108.35     29.05 o 
  -2   0   7      799.89      928.08     44.55 o 
  -1   0   7      755.10      758.49     56.15 o 
   0   0   7     1526.43     1553.06     54.00 o 
   1   0   7      568.50      561.32     35.85 o 
   2   0   7     1854.78     1871.53     46.26 o 
   3   0   7        1.83        3.19      4.47 o 
   4   0   7      148.90      163.34     33.24 o 
   5   0   7      164.43      175.40     25.36 o 
   6   0   7        0.07       -1.18      8.57 o 
   7   0   7        0.25        4.86      8.20 o 
   8   0   7       43.97       37.92     22.91 o 
  -8   1   7       66.95       42.48     36.52 o 
  -7   1   7        9.63        8.63     14.34 o 
  -6   1   7      140.40      137.15     41.69 o 
  -5   1   7      143.01      185.46     44.97 o 
  -4   1   7       64.92       69.21     26.25 o 
  -3   1   7     1044.74      844.20    171.09 o 
  -2   1   7     1040.05     1178.85     84.44 o 
  -1   1   7     2245.13     2301.67     54.90 o 
   0   1   7      708.03      669.83     74.62 o 
   1   1   7     3951.42     4177.97    150.52 o 
   2   1   7      120.45      119.41     27.53 o 
   3   1   7      136.81      128.93     21.33 o 
   4   1   7       78.02       81.13     29.44 o 
   5   1   7       15.07       26.05      9.54 o 
   6   1   7       19.99        8.38     17.62 o 
   7   1   7       57.27       42.78     24.61 o 
  -8   2   7       20.13       25.40     30.87 o 
  -7   2   7       14.83       29.47     20.48 o 
  -6   2   7       11.61        5.53     16.71 o 
  -5   2   7       20.29       30.14     17.32 o 
  -4   2   7        0.39        3.65     12.52 o 
  -3   2   7      135.22      114.95     37.13 o 
  -2   2   7       21.02       19.19      7.15 o 
  -1   2   7       42.41       29.05     15.80 o 
   0   2   7       11.62        9.23      3.72 o 
   1   2   7       23.98       21.21     14.58 o 
   2   2   7        4.71       -1.46      8.57 o 
   3   2   7      510.77      541.00     45.64 o 
   4   2   7       61.60       70.96     18.84 o 
   5   2   7        7.62       16.56      6.42 o 
   6   2   7      114.96       78.91     20.89 o 
   7   2   7        1.09       -6.20     11.48 o 
  -8   3   7        4.98       22.61     20.36 o 
  -7   3   7      131.64      121.59     41.56 o 
  -6   3   7       28.98       21.57     19.45 o 
  -5   3   7        5.36       32.39     26.49 o 
  -4   3   7      735.39      751.14     83.25 o 
  -3   3   7        6.10        5.50      3.02 o 
  -2   3   7      127.76      128.40     31.48 o 
  -1   3   7      634.39      683.00     44.77 o 
   0   3   7      644.45      500.22     75.22 o 
   1   3   7       73.02       64.85     11.91 o 
   2   3   7      880.92     1020.76     95.16 o 
   3   3   7        5.62        3.65      5.10 o 
   4   3   7     1110.95     1087.44    122.48 o 
   5   3   7       13.58       23.10     13.64 o 
   6   3   7       24.44      -11.06     13.67 o 
   7   3   7       10.74        7.78     11.97 o 
  -7   4   7       45.10       79.36     33.18 o 
  -6   4   7      154.72      110.53     37.55 o 
  -5   4   7       34.29       28.48     12.77 o 
  -4   4   7       98.16       71.40     29.53 o 
  -3   4   7       12.74       12.64      6.02 o 
  -2   4   7        3.88        9.41     13.95 o 
  -1   4   7      268.29      281.34     30.85 o 
   0   4   7        0.01        5.59      4.82 o 
   1   4   7       89.89       91.74     19.42 o 
   2   4   7       43.44       50.98     22.54 o 
   3   4   7       89.82      100.51     35.12 o 
   4   4   7      113.77      126.15     40.47 o 
   5   4   7       29.45       30.08     21.09 o 
   6   4   7       17.69       -2.61      9.12 o 
  -7   5   7        1.40       -3.97     26.04 o 
  -6   5   7        0.01       -5.89     10.82 o 
  -5   5   7        0.64       18.53     18.53 o 
  -4   5   7      295.67      350.38     64.66 o 
  -3   5   7      387.18      410.48     44.74 o 
  -2   5   7      103.52      123.93     32.66 o 
  -1   5   7       70.41       71.96     13.00 o 
   0   5   7      294.97      326.74     26.24 o 
   1   5   7      449.43      479.45     72.19 o 
   2   5   7      457.57      520.65     78.88 o 
   3   5   7       68.71       41.75     24.67 o 
   4   5   7       27.11       90.48     35.55 o 
   5   5   7       13.28       25.58     20.05 o 
  -6   6   7       16.46        9.47     14.89 o 
  -5   6   7        0.11       -1.36     15.59 o 
  -4   6   7        3.57       -1.31     13.79 o 
  -3   6   7        3.71        0.52      6.53 o 
  -2   6   7        6.26        1.53      4.23 o 
  -1   6   7      111.69      115.00     18.59 o 
   0   6   7        0.44       -2.11      5.68 o 
   1   6   7       31.21       31.45     12.95 o 
   2   6   7        0.00      -11.67     13.19 o 
   3   6   7        3.31      -12.34     19.32 o 
   4   6   7       15.72        7.35      8.69 o 
   5   6   7       11.18       -8.81     13.73 o 
  -5   7   7        8.30       20.64     13.70 o 
  -4   7   7       15.73        8.75      8.01 o 
  -3   7   7        5.48        3.29     10.92 o 
  -2   7   7      390.13      431.73     46.74 o 
  -1   7   7       20.68       33.41     20.51 o 
   0   7   7      194.45      237.23     52.08 o 
   1   7   7      218.17      256.04     40.53 o 
   2   7   7       33.86       64.90     27.47 o 
   3   7   7       42.05       17.44     25.34 o 
  -4   8   7       19.90       22.25     14.11 o 
  -3   8   7        5.51        9.26     25.19 o 
  -2   8   7       16.14       19.46     12.94 o 
  -1   8   7        0.06       12.03     10.56 o 
   0   8   7        4.47       10.42      8.22 o 
   1   8   7        3.99       -5.69     14.74 o 
   2   8   7        3.18       45.91     18.22 o 
  -3  -9   8        8.04        6.81     16.16 o 
  -2  -9   8        0.46        6.99      8.14 o 
  -1  -9   8       56.37       37.22     40.87 o 
   0  -9   8       27.87       12.50     14.86 o 
   1  -9   8        3.12       11.61     14.64 o 
   2  -9   8       58.53       62.42     36.13 o 
   3  -9   8       10.10       34.61     18.69 o 
   4  -9   8        1.60       25.83     21.75 o 
  -4  -8   8        1.21      -11.06     13.79 o 
  -3  -8   8        2.61       -2.37      7.54 o 
  -2  -8   8      104.54      116.25     37.07 o 
  -1  -8   8       86.78       59.31     27.22 o 
   0  -8   8       46.98       41.75     14.52 o 
   1  -8   8       14.58       -2.55     15.86 o 
   2  -8   8       46.03       50.33     23.55 o 
   3  -8   8      170.34      205.04     39.07 o 
   4  -8   8       17.53       58.58     29.23 o 
   5  -8   8        5.98       10.76     14.22 o 
  -5  -7   8       27.98       16.08     48.95 o 
  -4  -7   8      139.75      140.15     29.07 o 
  -3  -7   8      292.11      319.89     40.04 o 
  -2  -7   8       40.67        8.02     16.10 o 
  -1  -7   8       33.44       15.37     19.51 o 
   0  -7   8        4.78       -4.56     14.64 o 
   1  -7   8        0.55      -22.00     25.22 o 
   2  -7   8       15.33       23.59     12.91 o 
   3  -7   8       69.00      112.11     38.10 o 
   4  -7   8        1.85       19.08     16.71 o 
   5  -7   8       18.86       43.81     25.16 o 
   6  -7   8       39.72       79.36     36.70 o 
  -6  -6   8        2.38       29.47     23.09 o 
  -5  -6   8       32.53       34.63     17.98 o 
  -4  -6   8      879.71      957.29     72.18 o 
  -3  -6   8        0.90        7.74      7.25 o 
  -2  -6   8      289.66      315.59     34.73 o 
  -1  -6   8       97.76       82.64     14.94 o 
   0  -6   8        6.69        6.11      5.62 o 
   1  -6   8       25.96       23.16      6.17 o 
   2  -6   8       17.81        8.48      8.23 o 
   3  -6   8      283.27      302.23     39.16 o 
   4  -6   8        6.24        8.53     21.66 o 
   5  -6   8       44.22       81.75     22.69 o 
   6  -6   8      159.67      202.11     53.47 o 
   7  -6   8        6.42        5.77     11.00 o 
  -7  -5   8       26.48       17.01     21.88 o 
  -6  -5   8      187.84      153.86     47.16 o 
  -5  -5   8       63.98       81.26     25.16 o 
  -4  -5   8       89.24      130.29     26.49 o 
  -3  -5   8      153.54      167.19     25.97 o 
  -2  -5   8      210.52      206.80     19.40 o 
  -1  -5   8      335.57      318.63     40.74 o 
   0  -5   8       14.34        7.30      2.89 o 
   1  -5   8      301.04      353.91     29.73 o 
   2  -5   8       26.73       26.69      9.82 o 
   3  -5   8        4.13        3.91      7.81 o 
   4  -5   8        0.18        6.76     14.80 o 
   5  -5   8       87.21       59.77     18.80 o 
   6  -5   8        5.40       27.45     14.13 o 
   7  -5   8       24.59       30.14     17.09 o 
  -7  -4   8        6.84       16.29     24.31 o 
  -6  -4   8      143.04      169.24     45.82 o 
  -5  -4   8        3.15        7.84     15.80 o 
  -4  -4   8        1.36        3.11     13.98 o 
  -3  -4   8      304.64      381.78     38.34 o 
  -2  -4   8       53.19       46.11      7.14 o 
  -1  -4   8       11.96       14.13      4.43 o 
   0  -4   8       48.15       29.78     15.31 o 
   1  -4   8       10.03        8.68      5.24 o 
   2  -4   8      147.81      187.27     21.16 o 
   3  -4   8       30.24       12.41      9.50 o 
   4  -4   8      463.53      491.85     31.36 o 
   5  -4   8        0.01       -3.77      8.29 o 
   6  -4   8      152.67      173.74     32.56 o 
   7  -4   8      113.40      117.87     27.59 o 
  -8  -3   8        4.88       21.75     22.67 o 
  -7  -3   8      139.43      166.93     51.10 o 
  -6  -3   8       85.28       90.97     34.94 o 
  -5  -3   8      129.84      134.11     38.04 o 
  -4  -3   8      750.42      933.94     64.67 o 
  -3  -3   8      598.77      614.05     37.70 o 
  -2  -3   8     2624.11     2833.65     73.23 o 
  -1  -3   8      761.64      857.42     31.17 o 
   0  -3   8      191.39      155.06     14.27 o 
   1  -3   8      128.14      129.48      9.99 o 
   2  -3   8       14.93       13.58      4.04 o 
   3  -3   8      869.50      876.59     37.44 o 
   4  -3   8      166.73      156.10     17.78 o 
   5  -3   8       14.57       24.12      9.51 o 
   6  -3   8       66.94       50.16     13.15 o 
   7  -3   8        6.54        4.51      6.72 o 
  -8  -2   8        0.96       25.34     22.12 o 
  -7  -2   8       50.28       64.78     32.81 o 
  -6  -2   8       72.51       95.28     36.28 o 
  -5  -2   8       65.91      128.83     38.65 o 
  -4  -2   8       11.70       23.86     12.94 o 
  -3  -2   8        0.06        6.76      6.44 o 
  -2  -2   8       15.59       13.04      5.66 o 
  -1  -2   8      137.00      113.53     12.08 o 
   0  -2   8       72.74       64.54      6.51 o 
   1  -2   8      326.88      310.61     14.93 o 
   2  -2   8      109.69      101.58     10.49 o 
   3  -2   8      268.71      279.35     21.83 o 
   4  -2   8      497.18      512.04     32.95 o 
   5  -2   8       46.62       30.33     17.51 o 
   6  -2   8        0.18        3.63      5.59 o 
   7  -2   8        0.43       17.50      8.80 o 
   8  -2   8        8.16      -14.84     20.14 o 
  -8  -1   8       36.37       42.17     30.63 o 
  -7  -1   8       28.19       55.66     32.81 o 
  -6  -1   8      195.74      251.51     57.61 o 
  -5  -1   8      319.16      372.38     61.19 o 
  -4  -1   8      336.57      341.02     55.36 o 
  -3  -1   8       59.99       68.38     14.87 o 
  -2  -1   8      684.51      690.21     42.06 o 
  -1  -1   8      690.33      596.52     41.32 o 
   0  -1   8      277.25      248.18     13.95 o 
   1  -1   8       49.54       42.56      4.90 o 
   2  -1   8       11.14        4.52      5.25 o 
   3  -1   8      131.11      129.15     15.09 o 
   4  -1   8        9.59       12.86      4.70 o 
   5  -1   8       76.57       68.94     14.57 o 
   6  -1   8      136.18      138.14     20.76 o 
   7  -1   8       27.30       36.62     12.12 o 
   8  -1   8       42.41       59.49     28.50 o 
  -8   0   8        0.78       37.68     26.01 o 
  -7   0   8       24.32       47.03     25.40 o 
  -6   0   8      140.26      102.03     36.89 o 
  -5   0   8        0.44        5.47      9.91 o 
  -4   0   8        0.12      -16.77     16.77 o 
  -3   0   8      120.36      123.70     21.24 o 
  -2   0   8      587.11      663.35     39.39 o 
  -1   0   8      709.40      755.58     60.34 o 
   0   0   8     1187.84     1221.85     50.95 o 
   1   0   8      461.05      423.63     76.57 o 
   2   0   8      323.37      346.29     20.25 o 
   3   0   8      116.73      137.52     14.60 o 
   4   0   8        0.28        6.18      7.30 o 
   5   0   8      129.09      105.24     20.41 o 
   6   0   8       18.91       21.80      8.35 o 
   7   0   8        9.28       45.08     15.57 o 
  -8   1   8      270.10      250.72     68.61 o 
  -7   1   8       14.41       27.77     21.39 o 
  -6   1   8      455.07      520.65     81.43 o 
  -5   1   8       71.08       58.34     29.59 o 
  -4   1   8       16.75       16.71      9.60 o 
  -3   1   8      486.78      400.93    119.16 o 
  -2   1   8       58.19       48.48      9.92 o 
  -1   1   8        1.22       -2.39      4.21 o 
   0   1   8     1903.83     2075.19    107.50 o 
   1   1   8      598.48      624.44     61.98 o 
   2   1   8        8.06        3.59      4.80 o 
   3   1   8        0.29        1.04      3.68 o 
   4   1   8      111.77      133.10     24.84 o 
   5   1   8        4.42        9.31      9.26 o 
   6   1   8        2.86       -3.14      7.73 o 
   7   1   8       21.48       32.39     22.18 o 
  -8   2   8        4.86       -6.20     14.22 o 
  -7   2   8        1.28      -21.21     21.21 o 
  -6   2   8        2.81       21.39     18.17 o 
  -5   2   8        0.53       -5.96     16.35 o 
  -4   2   8       76.85       58.52     26.25 o 
  -3   2   8       16.68       11.54      5.49 o 
  -2   2   8       41.83       38.17     10.18 o 
  -1   2   8        9.99       24.91     14.64 o 
   0   2   8        0.75       -2.92      4.37 o 
   1   2   8       38.57       47.64     19.57 o 
   2   2   8      262.45      314.83     50.62 o 
   3   2   8       30.18       31.27     18.38 o 
   4   2   8       87.43       88.63     20.09 o 
   5   2   8        0.82        2.79      9.18 o 
   6   2   8        2.04        5.33     11.00 o 
   7   2   8        0.15       14.58      9.05 o 
  -8   3   8       23.56       61.80     37.07 o 
  -7   3   8       18.38       93.40     38.89 o 
  -6   3   8       17.57       33.66     21.39 o 
  -5   3   8     1083.75     1281.27    120.99 o 
  -4   3   8      407.94      410.99     45.76 o 
  -3   3   8       14.62        3.52      7.35 o 
  -2   3   8      901.22      955.68     92.79 o 
  -1   3   8      400.49      475.94     55.63 o 
   0   3   8        0.91       -0.08      2.72 o 
   1   3   8      178.36      156.91     32.27 o 
   2   3   8       45.61       40.35     23.88 o 
   3   3   8       21.86       37.55     20.17 o 
   4   3   8      155.55      173.65     29.27 o 
   5   3   8      310.03      316.70     45.70 o 
   6   3   8        1.13       -2.55      8.87 o 
  -7   4   8        3.45        0.55     17.08 o 
  -6   4   8       59.50       86.59     33.66 o 
  -5   4   8      292.98      284.63     60.83 o 
  -4   4   8      198.93      133.57     40.41 o 
  -3   4   8        0.05        4.68     13.55 o 
  -2   4   8       78.72      103.91     33.79 o 
  -1   4   8       69.65       77.46     17.22 o 
   0   4   8       63.13       41.62      9.41 o 
   1   4   8       20.74       28.80     17.01 o 
   2   4   8      274.28      273.57     55.05 o 
   3   4   8        0.21      -16.04     16.04 o 
   4   4   8        5.43       43.03     16.01 o 
   5   4   8        0.04       -2.92      8.93 o 
   6   4   8       11.30        1.58      8.20 o 
  -7   5   8       53.46       28.80     24.79 o 
  -6   5   8       42.97       51.96     28.44 o 
  -5   5   8       22.90       -4.19      8.93 o 
  -4   5   8       58.06       83.49     34.76 o 
  -3   5   8      257.35      226.80     34.30 o 
  -2   5   8      315.00      308.24     35.92 o 
  -1   5   8       67.62       71.48     13.23 o 
   0   5   8       60.09       78.14     12.50 o 
   1   5   8      218.85      278.31     56.27 o 
   2   5   8       60.76       73.41     30.69 o 
   3   5   8       23.49        3.71     10.09 o 
   4   5   8        1.44       46.79     26.62 o 
   5   5   8        4.05      -17.44     17.44 o 
  -6   6   8        6.49        4.36     10.33 o 
  -5   6   8       28.40       12.43      9.36 o 
  -4   6   8       30.98       54.14     18.18 o 
  -3   6   8       42.50       38.56     13.71 o 
  -2   6   8        0.09        3.99      4.14 o 
  -1   6   8        1.43       -3.47      4.77 o 
   0   6   8       14.06        2.28     14.64 o 
   1   6   8       16.08       11.59      9.72 o 
   2   6   8        3.82        7.96     11.67 o 
   3   6   8        2.87       -1.40     11.85 o 
   4   6   8        0.00      -12.88     17.20 o 
  -5   7   8      130.02      116.10     30.00 o 
  -4   7   8       92.83       76.03     22.27 o 
  -3   7   8        7.47        5.18      6.42 o 
  -2   7   8      212.88      225.14     57.97 o 
  -1   7   8       22.69       73.33     22.52 o 
   0   7   8       48.73       49.54     41.29 o 
   1   7   8       42.58       28.14     13.77 o 
   2   7   8       19.82       34.94     26.92 o 
   3   7   8       29.14       39.44     24.00 o 
  -3   8   8        0.01       -4.50      9.97 o 
  -2   8   8       17.53       17.20     16.83 o 
  -1   8   8        4.84        8.09     19.81 o 
   0   8   8        1.35       24.46     13.85 o 
   1   8   8        0.02       -8.02     35.37 o 
  -2  -9   9       19.91        2.80      8.75 o 
  -1  -9   9        0.23        3.04     18.02 o 
   0  -9   9       10.63       12.93     11.73 o 
   1  -9   9        9.15       -9.48     14.77 o 
   2  -9   9       11.05       21.79     13.98 o 
   3  -9   9        4.92        7.29     11.79 o 
   4  -9   9       10.47       30.57     22.85 o 
  -4  -8   9        0.93       -0.55      6.14 o 
  -3  -8   9       26.30       35.00     23.64 o 
  -2  -8   9       16.81       31.29     22.67 o 
  -1  -8   9        0.05       -0.61      6.81 o 
   0  -8   9        9.89      -16.04     16.04 o 
   1  -8   9       11.62       36.70     20.78 o 
   2  -8   9       26.81       21.05     12.37 o 
   3  -8   9       43.59       86.71     35.43 o 
   4  -8   9      118.78      137.27     45.76 o 
   5  -8   9      192.94      160.30     52.20 o 
  -5  -7   9       66.43       69.61     21.38 o 
  -4  -7   9        5.55       25.87     13.30 o 
  -3  -7   9       13.26        4.13      8.75 o 
  -2  -7   9        5.87        6.08      7.47 o 
  -1  -7   9      152.54      166.44     42.72 o 
   0  -7   9       49.79       69.34     27.71 o 
   1  -7   9      135.33      174.10     45.88 o 
   2  -7   9        3.03        9.17      8.03 o 
   3  -7   9      176.28      177.38     45.45 o 
   4  -7   9       89.54      101.18     36.58 o 
   5  -7   9        0.62       -5.65     10.76 o 
   6  -7   9       10.07        0.30      5.83 o 
  -6  -6   9       28.11       27.53     18.29 o 
  -5  -6   9       44.40       63.28     20.92 o 
  -4  -6   9        0.01       -6.65     16.04 o 
  -3  -6   9      101.06      114.93     23.02 o 
  -2  -6   9       78.68       62.79     15.23 o 
  -1  -6   9       24.33       25.69     13.52 o 
   0  -6   9       44.74       23.88      9.24 o 
   1  -6   9       54.03       74.09     16.55 o 
   2  -6   9      148.06      172.48     24.00 o 
   3  -6   9      168.08      189.78     31.34 o 
   4  -6   9       83.33       97.69     23.65 o 
   5  -6   9      236.84      268.93     41.61 o 
   6  -6   9        0.54       13.84      9.70 o 
  -7  -5   9        1.78       30.44     27.77 o 
  -6  -5   9       12.49       20.11     16.47 o 
  -5  -5   9        7.06        4.27     20.08 o 
  -4  -5   9       10.73        9.29      8.69 o 
  -3  -5   9       45.36       33.17     20.57 o 
  -2  -5   9      132.47      134.32     15.63 o 
  -1  -5   9       17.38       11.93      4.07 o 
   0  -5   9       72.88       68.43     15.56 o 
   1  -5   9       94.68       75.71     14.00 o 
   2  -5   9      560.46      617.51     41.20 o 
   3  -5   9      197.04      240.28     33.55 o 
   4  -5   9      208.20      255.58     36.69 o 
   5  -5   9       65.90       59.94     27.62 o 
   6  -5   9       22.25       23.95     13.77 o 
   7  -5   9       37.03       20.78     13.27 o 
  -7  -4   9        9.22       24.85     24.79 o 
  -6  -4   9        3.18       20.11     18.05 o 
  -5  -4   9        0.89       21.98     13.72 o 
  -4  -4   9        6.32       24.67     14.24 o 
  -3  -4   9        1.24       -3.44      5.66 o 
  -2  -4   9       48.54       39.17      8.28 o 
  -1  -4   9       28.91       33.68      5.11 o 
   0  -4   9      113.03       89.23     11.32 o 
   1  -4   9       16.11       11.15      5.03 o 
   2  -4   9      502.61      545.66     43.89 o 
   3  -4   9      245.57      238.59     26.49 o 
   4  -4   9      176.50      157.24     24.78 o 
   5  -4   9       50.51       40.43     10.00 o 
   6  -4   9      398.68      427.02     49.15 o 
   7  -4   9       13.17        0.77      9.05 o 
  -7  -3   9       56.84       78.27     37.07 o 
  -6  -3   9        6.04        7.60     14.77 o 
  -5  -3   9        2.62       24.73     19.87 o 
  -4  -3   9      238.22      198.30     52.17 o 
  -3  -3   9       22.45       29.71      8.12 o 
  -2  -3   9      110.15      117.71     14.66 o 
  -1  -3   9      520.56      481.40     24.77 o 
   0  -3   9      104.58      128.32     12.16 o 
   1  -3   9     1157.61     1194.85     33.42 o 
   2  -3   9      265.22      205.46     34.95 o 
   3  -3   9      312.31      297.73     22.55 o 
   4  -3   9      588.30      656.42     37.97 o 
   5  -3   9      288.26      303.32     28.23 o 
   6  -3   9        0.70       -7.64      7.64 o 
   7  -3   9       16.96        9.09      8.82 o 
  -8  -2   9        0.97      -15.98     17.99 o 
  -7  -2   9       29.75       43.93     26.49 o 
  -6  -2   9       44.96       44.12     23.82 o 
  -5  -2   9        2.44       12.64     13.31 o 
  -4  -2   9       93.01       84.16     20.52 o 
  -3  -2   9      137.58      168.45     24.87 o 
  -2  -2   9       15.60       17.43      5.81 o 
  -1  -2   9       10.02        8.50      5.42 o 
   0  -2   9      110.41       91.54      8.42 o 
   1  -2   9      117.65      116.59     10.83 o 
   2  -2   9       17.01       10.50      3.34 o 
   3  -2   9        0.06        9.55     12.21 o 
   4  -2   9      214.16      240.33     25.06 o 
   5  -2   9      215.55      206.13     23.41 o 
   6  -2   9       51.18       51.91     12.52 o 
   7  -2   9       27.62       32.08     11.75 o 
  -8  -1   9       10.28       45.09     30.75 o 
  -7  -1   9        4.28       17.93     19.45 o 
  -6  -1   9       79.24       82.40     37.37 o 
  -5  -1   9       54.07       58.64     26.31 o 
  -4  -1   9       47.68       58.22     17.09 o 
  -3  -1   9      939.87     1183.82     63.47 o 
  -2  -1   9      228.56      253.13     27.04 o 
  -1  -1   9       77.22       62.83     16.35 o 
   0  -1   9      513.10      402.04     44.00 o 
   1  -1   9     2237.30     2151.38     71.80 o 
   2  -1   9      745.78      666.94     26.28 o 
   3  -1   9        2.12       13.30      5.79 o 
   4  -1   9       92.45       85.17     13.35 o 
   5  -1   9       78.64       67.11     14.37 o 
   6  -1   9       50.83       38.09     11.69 o 
   7  -1   9        0.01        9.38     11.00 o 
  -8   0   9       84.34      124.45     48.67 o 
  -7   0   9        2.22       24.00     12.94 o 
  -6   0   9       76.92       55.05     28.74 o 
  -5   0   9        7.26      -12.94     12.94 o 
  -4   0   9       19.17        6.14     12.58 o 
  -3   0   9      225.69      242.88     27.88 o 
  -2   0   9     1222.47     1406.14     49.78 o 
  -1   0   9       60.55       44.24     14.71 o 
   0   0   9       21.03       22.79     11.36 o 
   1   0   9      143.24       72.36     23.79 o 
   2   0   9      400.19      408.84     35.90 o 
   3   0   9        3.32        3.54      5.29 o 
   4   0   9        0.55        3.15      5.56 o 
   5   0   9        2.60       10.87      6.55 o 
   6   0   9       21.27       22.10     11.51 o 
   7   0   9       60.71       38.12     15.90 o 
  -8   1   9      125.17      127.98     49.77 o 
  -7   1   9        3.59        5.89     11.55 o 
  -6   1   9      117.74      132.29     44.85 o 
  -5   1   9       30.65       14.34     21.15 o 
  -4   1   9      150.23      134.78     38.83 o 
  -3   1   9       91.59       98.50     28.93 o 
  -2   1   9     1135.99     1154.35     49.46 o 
  -1   1   9     1371.04     1530.29    102.33 o 
   0   1   9      405.05      358.16     47.95 o 
   1   1   9      700.46      781.22     71.83 o 
   2   1   9       17.85       18.11     12.34 o 
   3   1   9      337.30      334.33     36.34 o 
   4   1   9      187.54      164.88     19.08 o 
   5   1   9      108.63      110.57     22.86 o 
   6   1   9       58.18       54.33     30.60 o 
   7   1   9        3.28        3.95      8.93 o 
  -8   2   9       18.02       -0.06     14.64 o 
  -7   2   9        0.08      -21.27     21.27 o 
  -6   2   9        0.43       -0.79      8.39 o 
  -5   2   9      107.09       68.79     31.42 o 
  -4   2   9        2.72       -2.80      9.84 o 
  -3   2   9        2.17        3.16     10.21 o 
  -2   2   9      177.65       97.71     31.81 o 
  -1   2   9       43.68       34.37      7.02 o 
   0   2   9       16.70       17.68      6.30 o 
   1   2   9       11.00       12.21      6.87 o 
   2   2   9       22.61       19.38     15.07 o 
   3   2   9        0.25        2.71     10.39 o 
   4   2   9      240.01      260.20     34.68 o 
   5   2   9       32.57       18.60      9.66 o 
   6   2   9        0.74      -16.54     19.45 o 
   7   2   9        3.85       12.03     14.16 o 
  -7   3   9       51.33       55.42     32.87 o 
  -6   3   9        0.00        5.29     16.35 o 
  -5   3   9        5.55       -2.80     10.94 o 
  -4   3   9      157.96      163.40     43.87 o 
  -3   3   9       69.75       69.09     27.04 o 
  -2   3   9      495.19      554.98     73.59 o 
  -1   3   9      201.70      190.38     41.69 o 
   0   3   9      456.56      349.70     78.15 o 
   1   3   9        3.85       -1.64     10.21 o 
   2   3   9     1431.63     1577.69    126.46 o 
   3   3   9        6.63       -6.08     16.65 o 
   4   3   9       45.26       88.45     26.49 o 
   5   3   9        0.05       18.67     13.40 o 
   6   3   9       18.22        6.32      7.96 o 
  -7   4   9       61.40      101.66     41.75 o 
  -6   4   9        1.08        2.87     29.32 o 
  -5   4   9        4.23       -1.46     12.21 o 
  -4   4   9      122.67      126.94     39.92 o 
  -3   4   9      675.45      660.54     89.81 o 
  -2   4   9      444.84      491.54     74.20 o 
  -1   4   9       89.25       76.85     20.36 o 
   0   4   9       13.68        5.49      3.95 o 
   1   4   9       78.53       82.76     29.72 o 
   2   4   9      170.63      172.64     46.37 o 
   3   4   9       24.76       16.35     19.45 o 
   4   4   9        7.67       21.09     12.26 o 
   5   4   9        6.21        0.06      5.83 o 
   6   4   9        0.18       15.07      8.87 o 
  -7   5   9       46.76       34.27     24.67 o 
  -6   5   9       11.03       22.36     19.75 o 
  -5   5   9        0.00       -9.36     13.13 o 
  -4   5   9        1.58       -3.46      9.72 o 
  -3   5   9       36.61       25.03     11.50 o 
  -2   5   9      328.37      297.77     35.20 o 
  -1   5   9      314.17      330.14     33.00 o 
   0   5   9      161.94      211.52     31.10 o 
   1   5   9       29.90       31.40     12.10 o 
   2   5   9       28.36       84.59     31.05 o 
   3   5   9      120.14      134.48     44.12 o 
   4   5   9       32.40       38.65     24.43 o 
   5   5   9        9.39       37.49     27.47 o 
  -6   6   9        9.34       15.28     11.53 o 
  -5   6   9       11.66        0.20     10.54 o 
  -4   6   9       13.99       34.31     14.92 o 
  -3   6   9       10.16       14.07     15.98 o 
  -2   6   9        0.56        2.85      9.91 o 
  -1   6   9       81.50       72.85     21.25 o 
   0   6   9       47.30       46.08     17.66 o 
   1   6   9       43.13       35.11     14.81 o 
   2   6   9       45.54       14.10     15.31 o 
   3   6   9        8.27       -9.30     13.19 o 
   4   6   9        3.99        9.72     14.28 o 
  -5   7   9        6.92       -3.91     19.87 o 
  -4   7   9       26.16       16.79     10.73 o 
  -3   7   9        2.87      -12.52     14.77 o 
  -2   7   9       12.95       -7.96     12.70 o 
  -1   7   9       48.29       66.87     20.75 o 
   0   7   9       34.18       52.27     19.62 o 
   1   7   9      133.29      118.16     28.71 o 
   2   7   9       77.41       78.36     22.25 o 
  -2   8   9        0.40       -5.29     10.76 o 
  -1   8   9       37.59       65.90     37.58 o 
   0   8   9        0.00       -4.14      5.93 o 
  -2  -9  10       62.72       64.96     33.79 o 
  -1  -9  10        1.88       -2.66     16.80 o 
   0  -9  10       12.41       -0.56     21.33 o 
   1  -9  10       34.09       44.60     24.55 o 
   2  -9  10       13.73       71.40     40.41 o 
   3  -9  10        7.28       14.28     15.43 o 
  -4  -8  10       52.51       37.49     25.83 o 
  -3  -8  10       38.28       29.90     20.72 o 
  -2  -8  10       39.36       17.44     20.11 o 
  -1  -8  10       10.21       -6.65      9.39 o 
   0  -8  10        4.11        0.18     14.34 o 
   1  -8  10        0.48       10.76     17.08 o 
   2  -8  10        5.00        0.71     14.64 o 
   3  -8  10       16.95       58.76     29.05 o 
   4  -8  10       22.69       53.41     30.32 o 
   5  -8  10       15.05       12.88     18.11 o 
  -5  -7  10      107.81      112.07     41.63 o 
  -4  -7  10        0.02       -6.99     11.79 o 
  -3  -7  10       25.23       22.42     15.50 o 
  -2  -7  10      274.16      330.02     63.38 o 
  -1  -7  10       38.79       18.17     15.01 o 
   0  -7  10       94.43      116.98     37.49 o 
   1  -7  10       53.82       41.56     14.25 o 
   2  -7  10       29.21       23.95      9.26 o 
   3  -7  10      135.26      160.48     30.54 o 
   4  -7  10        2.80      -10.51     10.51 o 
   5  -7  10        3.56       -3.45     15.34 o 
   6  -7  10        0.00      -12.27     15.31 o 
  -6  -6  10       98.95       93.46     39.86 o 
  -5  -6  10        3.44       14.69     15.47 o 
  -4  -6  10        7.13       16.84     10.54 o 
  -3  -6  10       72.52       54.85     16.34 o 
  -2  -6  10      173.30      169.43     25.35 o 
  -1  -6  10        3.85       21.51     14.52 o 
   0  -6  10        9.00       15.49     13.28 o 
   1  -6  10        2.97      -10.26     10.26 o 
   2  -6  10        3.55       -2.39     16.59 o 
   3  -6  10        1.59        0.55      9.18 o 
   4  -6  10       10.71       -5.03     15.01 o 
   5  -6  10        5.90        1.86      6.63 o 
   6  -6  10        0.52        2.89      5.26 o 
  -6  -5  10       18.38       39.19     26.68 o 
  -5  -5  10       84.52      118.28     27.90 o 
  -4  -5  10      217.53      254.93     36.37 o 
  -3  -5  10      286.90      347.33     39.00 o 
  -2  -5  10      109.49      124.12     15.70 o 
  -1  -5  10      139.11      153.57     23.12 o 
   0  -5  10      212.48      194.23     25.87 o 
   1  -5  10       92.46      104.71     19.85 o 
   2  -5  10       55.25       72.55     18.23 o 
   3  -5  10       22.79       27.58     12.32 o 
   4  -5  10       35.74       28.70     14.09 o 
   5  -5  10        0.90        9.79     28.04 o 
   6  -5  10       16.88        6.73     14.80 o 
   7  -5  10        0.03       -4.49      9.87 o 
  -7  -4  10       39.38       23.27     16.83 o 
  -6  -4  10       11.63       29.65     17.44 o 
  -5  -4  10       10.99       30.30     21.33 o 
  -4  -4  10       84.22      110.30     25.15 o 
  -3  -4  10        0.08        8.68      6.87 o 
  -2  -4  10       41.50       35.01      6.47 o 
  -1  -4  10      113.10      113.46     16.62 o 
   0  -4  10      107.05      102.94     11.92 o 
   1  -4  10        8.16        3.49      5.99 o 
   2  -4  10      316.91      298.70     33.73 o 
   3  -4  10       36.09       26.79      6.00 o 
   4  -4  10       23.24       19.92      7.43 o 
   5  -4  10       26.63       57.99     17.74 o 
   6  -4  10       34.33       28.16     13.63 o 
   7  -4  10        1.25        8.73      9.19 o 
  -7  -3  10       21.23       24.43     20.78 o 
  -6  -3  10       69.34      115.40     40.29 o 
  -5  -3  10      633.49      826.51     67.81 o 
  -4  -3  10      954.83      987.58     98.76 o 
  -3  -3  10       84.60       91.60     13.39 o 
  -2  -3  10     1118.85     1185.23     49.35 o 
  -1  -3  10      241.58      227.87     23.11 o 
   0  -3  10      385.85      369.84     21.82 o 
   1  -3  10        6.65       18.79      5.70 o 
   2  -3  10       32.68       36.16      7.79 o 
   3  -3  10      175.28      166.05     18.81 o 
   4  -3  10      375.47      375.70     29.05 o 
   5  -3  10       58.29       47.93     11.47 o 
   6  -3  10       11.95        8.86     10.72 o 
   7  -3  10        0.05       -5.03     20.75 o 
  -8  -2  10        0.06       10.76     18.47 o 
  -7  -2  10        5.28       62.41     33.66 o 
  -6  -2  10        7.08       35.00     25.28 o 
  -5  -2  10      173.98      170.39     46.18 o 
  -4  -2  10      128.23      165.35     27.20 o 
  -3  -2  10       52.69       61.63     14.66 o 
  -2  -2  10        8.33       14.06      6.18 o 
  -1  -2  10       16.47       13.61      6.28 o 
   0  -2  10       45.11       41.48      7.41 o 
   1  -2  10       58.27       52.71      7.22 o 
   2  -2  10        2.60        1.53      2.41 o 
   3  -2  10        0.25        2.80     18.59 o 
   4  -2  10        0.10       -3.61      3.61 o 
   5  -2  10       22.44        6.94      5.26 o 
   6  -2  10       47.90       41.27     11.92 o 
   7  -2  10        0.86        3.36     21.54 o 
  -8  -1  10       21.03       50.92     34.82 o 
  -7  -1  10      146.29      151.31     50.50 o 
  -6  -1  10       43.91       64.60     29.29 o 
  -5  -1  10       29.20       48.92     27.89 o 
  -4  -1  10       75.29       73.43     16.96 o 
  -3  -1  10      526.20      562.68     44.94 o 
  -2  -1  10     1021.38     1133.25     57.76 o 
  -1  -1  10      966.14      939.64     67.15 o 
   0  -1  10      273.47      272.90     20.78 o 
   1  -1  10     1143.15     1074.18     82.67 o 
   2  -1  10      348.06      350.14     19.28 o 
   3  -1  10       37.79       37.45      8.57 o 
   4  -1  10        6.40        4.52      6.81 o 
   5  -1  10       11.01       -3.00      4.29 o 
   6  -1  10        0.38       -9.85     18.90 o 
   7  -1  10       12.16       22.66     12.70 o 
  -8   0  10       51.08       28.32     25.40 o 
  -7   0  10        3.61       -4.38     12.03 o 
  -6   0  10        9.32       -2.31     19.26 o 
  -5   0  10       51.79       42.66     24.98 o 
  -4   0  10      117.32      130.34     37.55 o 
  -3   0  10      117.00      126.80     21.04 o 
  -2   0  10        0.01       -3.05      4.85 o 
  -1   0  10      534.93      257.10    161.76 o 
   0   0  10     2382.72     2537.14    117.89 o 
   1   0  10       45.51       35.02      7.10 o 
   2   0  10       67.91       82.17     17.85 o 
   3   0  10       13.75        6.69      7.80 o 
   4   0  10        1.26      -10.63     10.63 o 
   5   0  10       92.61      116.87     28.62 o 
   6   0  10       19.25       13.54     10.12 o 
   7   0  10        0.38       13.75      9.77 o 
  -8   1  10        9.72      -26.68     26.68 o 
  -7   1  10       47.51       38.71     26.92 o 
  -6   1  10       11.95       27.10     21.15 o 
  -5   1  10      247.77      280.99     57.97 o 
  -4   1  10      411.77      393.95     63.26 o 
  -3   1  10      141.63      143.24     26.09 o 
  -2   1  10      451.96      508.18     33.43 o 
  -1   1  10     1513.28     1559.89    107.92 o 
   0   1  10      658.88      635.86     65.69 o 
   1   1  10       39.33       27.65     14.04 o 
   2   1  10      218.84      225.75     43.57 o 
   3   1  10      188.82      210.19     30.26 o 
   4   1  10        0.01        7.50      9.66 o 
   5   1  10        0.15        5.29     14.22 o 
   6   1  10        1.37       22.74     14.80 o 
   7   1  10        3.86        1.40      7.84 o 
  -8   2  10        0.64        2.49      9.42 o 
  -7   2  10        0.39       42.29     29.84 o 
  -6   2  10       11.33       20.24     16.59 o 
  -5   2  10       54.84       81.31     30.69 o 
  -4   2  10       61.83       52.14     18.37 o 
  -3   2  10      165.78      181.69     41.87 o 
  -2   2  10        0.04       -5.60      9.39 o 
  -1   2  10        9.08        5.13      2.67 o 
   0   2  10      211.05      253.46     21.98 o 
   1   2  10       47.03       34.09     18.66 o 
   2   2  10      107.30      124.69     33.30 o 
   3   2  10      137.52      156.62     28.82 o 
   4   2  10        9.86       14.63     15.13 o 
   5   2  10       12.83       17.61     10.81 o 
   6   2  10        0.95       -4.42     22.27 o 
  -7   3  10        4.16      -16.77     17.93 o 
  -6   3  10       78.16       51.41     26.80 o 
  -5   3  10       30.99       11.94      8.54 o 
  -4   3  10      125.64      127.67     39.26 o 
  -3   3  10     1315.31     1250.46    116.79 o 
  -2   3  10      457.19      523.08     75.23 o 
  -1   3  10       46.50       57.36     22.79 o 
   0   3  10     1242.71     1352.65     61.59 o 
   1   3  10      334.86      389.21     61.80 o 
   2   3  10      839.88      935.93    100.39 o 
   3   3  10       94.27       69.76     28.56 o 
   4   3  10       19.39       33.28     20.33 o 
   5   3  10       28.61       40.08     17.25 o 
   6   3  10        4.09       17.01     21.03 o 
  -7   4  10        4.42       11.27     45.24 o 
  -6   4  10       13.87       20.54     18.90 o 
  -5   4  10        1.10        4.86      9.42 o 
  -4   4  10      161.65      140.98     43.27 o 
  -3   4  10        2.08       -5.23     12.82 o 
  -2   4  10       82.01       85.80     31.60 o 
  -1   4  10      227.78      162.33     37.25 o 
   0   4  10      859.78     1007.31     61.65 o 
   1   4  10        0.43       -9.61      9.61 o 
   2   4  10        4.87        3.89      9.91 o 
   3   4  10       32.19       27.77     21.33 o 
   4   4  10        6.50        6.16     26.37 o 
   5   4  10       11.24       29.11     22.42 o 
  -6   5  10       35.86       83.68     37.49 o 
  -5   5  10       26.52       39.32     25.16 o 
  -4   5  10       26.39       31.66     23.40 o 
  -3   5  10       12.21       15.59     13.00 o 
  -2   5  10      189.93      159.31     26.22 o 
  -1   5  10      593.70      745.95     60.55 o 
   0   5  10      640.49      789.93     60.99 o 
   1   5  10       43.63       39.65     13.62 o 
   2   5  10       18.12       -1.15      8.26 o 
   3   5  10       49.83       53.66     28.44 o 
   4   5  10        1.39       -0.55     12.88 o 
  -5   6  10        9.38       -1.12     14.83 o 
  -4   6  10       13.15        4.67     20.57 o 
  -3   6  10      153.58      167.86     32.97 o 
  -2   6  10       97.97      126.82     42.90 o 
  -1   6  10       31.93       52.85     17.47 o 
   0   6  10        6.37        2.45      8.30 o 
   1   6  10        2.65       20.28      7.91 o 
   2   6  10        8.92      -10.45     13.37 o 
   3   6  10        2.07      -25.70     25.70 o 
  -4   7  10      170.81      189.53     57.61 o 
  -3   7  10       65.82      106.77     42.29 o 
  -2   7  10       56.93       67.03     34.88 o 
  -1   7  10        2.73       12.70      7.07 o 
   0   7  10        5.66      -12.40     15.01 o 
   1   7  10       78.30       73.16     34.94 o 
   2   7  10       15.35        9.78     13.37 o 
  -2  -9  11        2.85      -19.14     19.14 o 
  -1  -9  11        7.32      -10.20     10.20 o 
   0  -9  11       25.07       16.63     13.83 o 
   1  -9  11       19.92       12.15     17.68 o 
   2  -9  11        2.73        9.24     13.31 o 
   3  -9  11       10.30       26.31     21.75 o 
  -4  -8  11        5.24        7.84     13.19 o 
  -3  -8  11       21.03       -7.96     12.46 o 
  -2  -8  11       30.25       33.66     23.03 o 
  -1  -8  11        0.19       -4.91      6.20 o 
   0  -8  11        0.32      -23.40     23.40 o 
   1  -8  11        4.36      -21.33     21.33 o 
   2  -8  11       23.74       37.07     24.06 o 
   3  -8  11       41.49       60.16     33.30 o 
   4  -8  11       34.49       63.02     33.18 o 
  -5  -7  11       73.69      135.33     47.52 o 
  -4  -7  11       13.42       28.32     21.33 o 
  -3  -7  11       40.35       48.98     24.00 o 
  -2  -7  11       90.29       85.44     33.18 o 
  -1  -7  11       78.50       74.93     31.54 o 
   0  -7  11        4.12       -3.51      6.60 o 
   1  -7  11      385.06      408.02     46.13 o 
   2  -7  11       25.50       32.41     12.03 o 
   3  -7  11        0.79        9.22     11.52 o 
   4  -7  11        0.54       -3.14      5.67 o 
   5  -7  11       23.18       27.48     19.38 o 
  -6  -6  11       64.13       86.05     35.91 o 
  -5  -6  11       39.47       58.47     20.78 o 
  -4  -6  11       22.61       41.27     13.03 o 
  -3  -6  11       17.38        2.97     20.20 o 
  -2  -6  11        0.34       -4.24      5.98 o 
  -1  -6  11        0.82        3.28      7.84 o 
   0  -6  11       38.01       14.62      9.48 o 
   1  -6  11      128.64      139.34     26.83 o 
   2  -6  11        0.34        8.61      7.13 o 
   3  -6  11      128.17      129.86     26.74 o 
   4  -6  11       35.97       44.14     16.37 o 
   5  -6  11        0.23      -13.94     13.94 o 
   6  -6  11       36.49       34.28     16.62 o 
  -6  -5  11       54.38       96.07     40.17 o 
  -5  -5  11       14.01       25.21     14.37 o 
  -4  -5  11        2.58       16.42      9.22 o 
  -3  -5  11        1.77       16.51     11.92 o 
  -2  -5  11        4.30        9.42      5.55 o 
  -1  -5  11       93.56       95.31     37.37 o 
   0  -5  11      138.86      148.10     23.40 o 
   1  -5  11       12.57        7.19      7.83 o 
   2  -5  11      143.31      171.20     28.14 o 
   3  -5  11      192.51      207.08     31.97 o 
   4  -5  11       93.08      103.01     24.01 o 
   5  -5  11      122.97      121.29     29.17 o 
   6  -5  11        9.45       15.34     21.72 o 
  -7  -4  11       31.50       12.82     12.46 o 
  -6  -4  11        0.37       33.18     24.19 o 
  -5  -4  11      161.02      139.36     28.93 o 
  -4  -4  11       66.41      106.91     24.31 o 
  -3  -4  11       69.71       63.79     10.86 o 
  -2  -4  11      281.78      264.87     23.75 o 
  -1  -4  11       66.75       39.20     10.20 o 
   0  -4  11       56.61       45.83      9.87 o 
   1  -4  11       54.74       48.88     20.20 o 
   2  -4  11      515.41      357.93     69.18 o 
   3  -4  11      162.16      137.31     17.34 o 
   4  -4  11      951.89     1029.28     70.61 o 
   5  -4  11      203.10      204.64     33.82 o 
   6  -4  11        4.57       28.71     13.62 o 
   7  -4  11        5.04       -4.05     16.95 o 
  -7  -3  11       69.49       91.51     37.43 o 
  -6  -3  11        7.44       58.82     35.31 o 
  -5  -3  11      112.47      146.91     30.68 o 
  -4  -3  11       93.62       97.22     14.18 o 
  -3  -3  11        0.15        5.34      4.71 o 
  -2  -3  11       82.56       86.17     14.17 o 
  -1  -3  11        5.13        1.30      4.02 o 
   0  -3  11      101.77       99.58     10.95 o 
   1  -3  11      690.65      746.33     32.95 o 
   2  -3  11      183.39      118.26     34.62 o 
   3  -3  11      348.82      375.71     26.99 o 
   4  -3  11        0.03       -4.16      4.32 o 
   5  -3  11       21.20       10.41     12.74 o 
   6  -3  11        2.25       12.71     10.65 o 
   7  -3  11       64.09       79.48     32.63 o 
  -7  -2  11       11.95       43.81     29.96 o 
  -6  -2  11        8.89        3.59     15.62 o 
  -5  -2  11        7.16       19.57     15.56 o 
  -4  -2  11       15.27       15.48     23.18 o 
  -3  -2  11      185.51      194.44     27.56 o 
  -2  -2  11       57.12       49.43     11.22 o 
  -1  -2  11      212.60      173.46     28.50 o 
   0  -2  11      144.85      128.87     12.43 o 
   1  -2  11       15.18        9.00      4.05 o 
   2  -2  11      304.72      315.31     22.28 o 
   3  -2  11      118.21      108.65     20.72 o 
   4  -2  11       20.87       16.70      5.88 o 
   5  -2  11        1.97       -0.88      5.74 o 
   6  -2  11       13.47       11.02     12.47 o 
   7  -2  11       11.80       -8.78     19.38 o 
  -8  -1  11       31.96       45.09     28.56 o 
  -7  -1  11       28.07       24.06     25.89 o 
  -6  -1  11       37.06       39.74     20.48 o 
  -5  -1  11       27.44       79.60     33.48 o 
  -4  -1  11       69.69       87.75     19.42 o 
  -3  -1  11      104.42       75.29     21.09 o 
  -2  -1  11      408.42      431.47     30.24 o 
  -1  -1  11      591.80      656.40     60.65 o 
   0  -1  11      166.33      166.90     22.35 o 
   1  -1  11       46.16       49.47      9.39 o 
   2  -1  11      190.99      170.08     42.83 o 
   3  -1  11      236.15      239.92     21.59 o 
   4  -1  11      290.18      293.91     31.42 o 
   5  -1  11        0.11        4.37      6.86 o 
   6  -1  11       93.48       85.85     21.23 o 
   7  -1  11        0.24        4.13     16.50 o 
  -8   0  11       18.87       10.57     33.48 o 
  -7   0  11        5.94      -24.91     24.91 o 
  -6   0  11        0.27        6.26     13.19 o 
  -5   0  11       60.91       24.67     14.77 o 
  -4   0  11      102.93      161.52     41.56 o 
  -3   0  11        8.08        3.30      8.26 o 
  -2   0  11      152.54      174.45     22.16 o 
  -1   0  11       79.36       73.35     24.00 o 
   0   0  11       25.57       26.68     13.85 o 
   1   0  11        0.12        0.53      6.29 o 
   2   0  11      695.51      763.98     53.35 o 
   3   0  11       37.81       30.55      7.57 o 
   4   0  11       65.90       45.36     32.12 o 
   5   0  11        7.01       11.37      8.80 o 
   6   0  11        7.63        1.97      6.95 o 
   7   0  11        0.62       -3.37      6.35 o 
  -8   1  11       23.89       26.43     23.70 o 
  -7   1  11        0.02       20.36     19.87 o 
  -6   1  11       35.13       54.57     26.49 o 
  -5   1  11       60.00       83.80     34.33 o 
  -4   1  11        3.66       15.13     14.77 o 
  -3   1  11       50.50       56.88     24.49 o 
  -2   1  11      568.82      598.10     37.80 o 
  -1   1  11       99.41       93.16     27.47 o 
   0   1  11       95.94       92.91     28.32 o 
   1   1  11       81.89       74.68     26.25 o 
   2   1  11      247.45      228.12     43.87 o 
   3   1  11      341.27      416.28     43.82 o 
   4   1  11       25.28       31.83     14.94 o 
   5   1  11        6.59       -4.18      9.14 o 
   6   1  11       34.71       30.53     23.40 o 
  -7   2  11       17.94       -9.36     13.55 o 
  -6   2  11       12.91       31.72     19.87 o 
  -5   2  11        4.59      -10.76     17.80 o 
  -4   2  11       14.11       38.22     19.81 o 
  -3   2  11        4.19        4.98     16.77 o 
  -2   2  11        3.09       -5.82      9.33 o 
  -1   2  11        9.37        4.65      2.86 o 
   0   2  11       28.12       25.46     16.77 o 
   1   2  11       74.94       43.18     22.30 o 
   2   2  11       16.81        8.87     11.00 o 
   3   2  11        0.17        7.04     16.71 o 
   4   2  11        8.59       12.19     10.86 o 
   5   2  11        0.06        6.87     12.82 o 
   6   2  11        1.92       24.81     13.74 o 
  -7   3  11       77.29       43.51     28.07 o 
  -6   3  11       20.84        3.88     13.31 o 
  -5   3  11        1.89       24.61     19.08 o 
  -4   3  11        0.95       -5.29     14.71 o 
  -3   3  11      205.63      225.08     51.41 o 
  -2   3  11      293.54      358.10     64.47 o 
  -1   3  11      598.72      647.59     81.73 o 
   0   3  11      556.94      603.49     41.41 o 
   1   3  11       29.92       28.93      8.58 o 
   2   3  11      130.76      106.04     36.64 o 
   3   3  11       26.29       38.59     19.57 o 
   4   3  11       24.73       26.84     12.61 o 
   5   3  11       65.98       89.94     23.50 o 
   6   3  11       28.63        5.29     11.06 o 
  -7   4  11        0.27        7.11     13.55 o 
  -6   4  11       38.44       39.32     25.70 o 
  -5   4  11       42.65       32.81     22.67 o 
  -4   4  11        2.70        6.62     14.28 o 
  -3   4  11        2.38        3.52     16.59 o 
  -2   4  11      151.06      154.47     43.87 o 
  -1   4  11      103.40       75.42     18.72 o 
   0   4  11       17.08       23.73      8.23 o 
   1   4  11       89.99       79.26     17.43 o 
   2   4  11       10.25        4.80     10.15 o 
   3   4  11       68.35       47.09     20.24 o 
   4   4  11        0.08      -10.54     16.13 o 
   5   4  11        9.87       -3.95     14.16 o 
  -6   5  11        3.97        5.53     11.36 o 
  -5   5  11        9.00        9.66     19.08 o 
  -4   5  11        8.98       18.17     18.78 o 
  -3   5  11       19.61        8.44     13.64 o 
  -2   5  11       28.08       20.54     17.50 o 
  -1   5  11        3.26        3.77     10.21 o 
   0   5  11        0.03       -3.80      8.48 o 
   1   5  11       56.08       50.12     17.41 o 
   2   5  11        0.18      -24.31     24.31 o 
   3   5  11        2.20       19.93     18.90 o 
   4   5  11       31.96       22.54     18.35 o 
  -5   6  11        5.30        2.58     14.46 o 
  -4   6  11       30.66       15.15      8.57 o 
  -3   6  11        9.85      -11.67     14.89 o 
  -2   6  11       13.68       -5.17      9.97 o 
  -1   6  11        0.01      -13.49     15.13 o 
   0   6  11        0.00        2.49      8.26 o 
   1   6  11       14.66      -10.45     13.73 o 
   2   6  11       18.41       21.88     16.53 o 
   3   6  11        2.37       12.09     20.96 o 
  -3   7  11        1.54        5.71     18.84 o 
  -2   7  11        9.06       -0.24      6.26 o 
  -1   7  11        6.37      -15.13     17.08 o 
   0   7  11        2.68      -18.90     18.90 o 
   1   7  11        6.17        2.86      7.66 o 
  -2  -9  12       24.17       39.62     25.77 o 
  -1  -9  12       47.66       59.12     22.74 o 
   0  -9  12       38.76       31.46     17.07 o 
   1  -9  12       22.55       20.72     23.33 o 
   2  -9  12       16.22       50.44     37.07 o 
  -3  -8  12        6.18        1.70      9.36 o 
  -2  -8  12        0.07        9.18     12.82 o 
  -1  -8  12        2.26       19.51     12.35 o 
   0  -8  12        4.87      -16.16     16.77 o 
   1  -8  12        0.23        7.47     14.16 o 
   2  -8  12        2.09        4.50     31.87 o 
   3  -8  12        1.74       -5.89     18.93 o 
   4  -8  12        3.96      -11.73     14.83 o 
  -5  -7  12        0.02      -17.99     18.72 o 
  -4  -7  12       14.12      -11.61     15.43 o 
  -3  -7  12       22.41       33.60     25.70 o 
  -2  -7  12       14.49        0.06      6.02 o 
  -1  -7  12      245.01      265.17     35.11 o 
   0  -7  12      394.00      471.31     48.74 o 
   1  -7  12      407.58      382.92     45.06 o 
   2  -7  12       82.80      112.18     25.84 o 
   3  -7  12       65.59       58.10     23.88 o 
   4  -7  12        0.01        0.73      9.45 o 
   5  -7  12        3.04       -2.16      5.74 o 
  -5  -6  12        0.76        8.41     15.98 o 
  -4  -6  12       15.48        5.85      6.91 o 
  -3  -6  12        5.82       -2.91      8.63 o 
  -2  -6  12        1.69        3.15      4.57 o 
  -1  -6  12       35.49       36.89     15.50 o 
   0  -6  12       85.21       82.62     19.63 o 
   1  -6  12       14.32       27.92     10.78 o 
   2  -6  12       21.58       27.48     10.52 o 
   3  -6  12       40.72       53.12     17.93 o 
   4  -6  12        0.00        2.05      4.38 o 
   5  -6  12        0.08        3.87     12.94 o 
   6  -6  12        2.97       -5.25      7.00 o 
  -6  -5  12        3.63        9.48     23.70 o 
  -5  -5  12       74.27       73.78     24.33 o 
  -4  -5  12       20.60       36.58     15.71 o 
  -3  -5  12       99.10      147.91     27.35 o 
  -2  -5  12      331.73      371.67     29.26 o 
  -1  -5  12      500.16      501.29     64.72 o 
   0  -5  12      368.87      405.52     38.86 o 
   1  -5  12      251.04      287.88     34.26 o 
   2  -5  12      181.37      199.10     30.31 o 
   3  -5  12       35.31       49.96     15.90 o 
   4  -5  12       61.29       74.88     19.66 o 
   5  -5  12       15.00        6.47      5.72 o 
   6  -5  12        0.91       35.87     15.77 o 
  -7  -4  12        0.02       21.82     26.68 o 
  -6  -4  12       20.75        2.55     28.86 o 
  -5  -4  12       63.52       94.25     24.99 o 
  -4  -4  12        0.68       -1.06     12.55 o 
  -3  -4  12       87.82       73.45     13.28 o 
  -2  -4  12       12.30        7.10      5.68 o 
  -1  -4  12      113.92       74.94     45.48 o 
   0  -4  12      410.24      350.43     33.07 o 
   1  -4  12       12.53       12.77      4.99 o 
   2  -4  12       22.32       12.45      4.41 o 
   3  -4  12      238.18      260.44     34.03 o 
   4  -4  12      195.96      202.82     33.03 o 
   5  -4  12        2.42       -1.14      9.33 o 
   6  -4  12       48.40       25.72     13.02 o 
  -7  -3  12        0.41        1.52     13.25 o 
  -6  -3  12       95.62       60.22     31.90 o 
  -5  -3  12      136.84       84.28     30.63 o 
  -4  -3  12       65.83       70.87     12.17 o 
  -3  -3  12     1608.06     1722.14     94.11 o 
  -2  -3  12      496.06      508.17     33.62 o 
  -1  -3  12      297.26      243.50     35.09 o 
   0  -3  12      457.80      397.06     35.73 o 
   1  -3  12      279.35      231.74     32.10 o 
   2  -3  12     1716.83     1243.24    496.62 o 
   3  -3  12      103.14      140.98     24.78 o 
   4  -3  12        1.46        8.52      7.30 o 
   5  -3  12       49.13       55.28     12.04 o 
   6  -3  12        2.68       26.90     12.91 o 
   7  -3  12       25.96       13.98     15.31 o 
  -7  -2  12        0.94       -7.60     13.49 o 
  -6  -2  12        7.19       22.91     20.30 o 
  -5  -2  12       36.08       25.83      9.24 o 
  -4  -2  12        2.33        4.97      7.98 o 
  -3  -2  12        0.30       -5.13      5.64 o 
  -2  -2  12        4.59        1.36      5.39 o 
  -1  -2  12      199.03      169.68     22.54 o 
   0  -2  12      133.10      100.95     16.65 o 
   1  -2  12      212.74      196.64     19.74 o 
   2  -2  12        5.64       -1.67      3.88 o 
   3  -2  12       19.61        3.73     12.52 o 
   4  -2  12        8.04       -0.64      3.09 o 
   5  -2  12        0.36        2.93      5.56 o 
   6  -2  12        2.74        9.03     18.56 o 
   7  -2  12        1.01       36.82     22.54 o 
  -7  -1  12       15.84      -17.38     18.96 o 
  -6  -1  12       13.63      -22.18     22.18 o 
  -5  -1  12      285.19      294.48     62.16 o 
  -4  -1  12      154.81      198.29     30.27 o 
  -3  -1  12       53.03       37.57     12.68 o 
  -2  -1  12       79.15       66.58     14.85 o 
  -1  -1  12      711.37      671.66     65.69 o 
   0  -1  12     1652.72     1627.43     94.52 o 
   1  -1  12      293.29      266.82     21.73 o 
   2  -1  12      204.93      228.13     28.85 o 
   3  -1  12      294.98      275.37     23.60 o 
   4  -1  12      120.61      128.11     42.14 o 
   5  -1  12        2.37        0.18     21.85 o 
   6  -1  12       30.39       29.99     23.27 o 
   7  -1  12       19.54       12.20     13.55 o 
  -7   0  12        2.11        8.81     16.83 o 
  -6   0  12       14.53       -8.93     14.58 o 
  -5   0  12       63.93      116.25     39.32 o 
  -4   0  12       45.85       59.49     28.26 o 
  -3   0  12      610.09      673.90     41.40 o 
  -2   0  12        8.57       20.69      9.08 o 
  -1   0  12       44.08       24.00     15.13 o 
   0   0  12        8.45        6.30      3.55 o 
   1   0  12        6.85        2.89      5.88 o 
   2   0  12        0.01       20.90      6.59 o 
   3   0  12       53.26       44.88     14.50 o 
   4   0  12      126.03      110.05     23.69 o 
   5   0  12       16.92        6.93     10.88 o 
   6   0  12        0.17       -4.65      9.69 o 
  -7   1  12        1.75      -15.43     17.68 o 
  -6   1  12       43.64       46.37     25.70 o 
  -5   1  12       28.46       23.09     22.97 o 
  -4   1  12      419.51      444.79     50.11 o 
  -3   1  12      398.88      334.46     58.82 o 
  -2   1  12      339.88      359.55     30.35 o 
  -1   1  12      171.01      154.71     37.92 o 
   0   1  12       42.10       46.55     20.90 o 
   1   1  12      959.52     1032.19     93.03 o 
   2   1  12      253.07      340.35     40.20 o 
   3   1  12       28.22       37.89     14.95 o 
   4   1  12      132.64      170.30     29.52 o 
   5   1  12       13.37       34.67     13.98 o 
   6   1  12        2.03       21.35     14.27 o 
  -7   2  12       33.77       45.51     36.03 o 
  -6   2  12       19.67        4.56     11.06 o 
  -5   2  12        6.38       15.67     10.32 o 
  -4   2  12       12.78       25.22     18.59 o 
  -3   2  12       67.70       60.46     27.22 o 
  -2   2  12      174.05      157.20     42.11 o 
  -1   2  12       12.88        7.49      4.26 o 
   0   2  12      183.27      214.20     45.51 o 
   1   2  12      156.17       66.23     63.71 o 
   2   2  12        0.26        8.63     11.48 o 
   3   2  12        7.30       -0.89     20.93 o 
   4   2  12       80.67       97.23     24.88 o 
   5   2  12       21.35       33.20     12.22 o 
   6   2  12       10.70        9.35      9.61 o 
  -7   3  12       17.12       20.70     16.12 o 
  -6   3  12       11.25        7.47     13.79 o 
  -5   3  12        0.05      -15.86     16.35 o 
  -4   3  12       14.02       -2.98     10.76 o 
  -3   3  12       19.78       19.08     18.05 o 
  -2   3  12      598.49      626.57     86.11 o 
  -1   3  12     1033.43     1128.14    111.93 o 
   0   3  12     1570.77     1931.96    146.33 o 
   1   3  12      150.28      180.17     46.00 o 
   2   3  12      318.12      372.56     67.09 o 
   3   3  12       34.18       31.60     20.17 o 
   4   3  12        0.01       -1.04     25.67 o 
   5   3  12        0.62        5.74      6.63 o 
  -6   4  12       30.44       19.14     21.27 o 
  -5   4  12      148.05      109.81     42.29 o 
  -4   4  12       28.32       39.74     26.80 o 
  -3   4  12        0.06      -10.94     14.34 o 
  -2   4  12      559.37      602.02     89.27 o 
  -1   4  12       39.78       43.57     25.52 o 
   0   4  12      247.72      253.03     57.30 o 
   1   4  12      126.53      118.68     39.74 o 
   2   4  12      199.35      219.85     53.72 o 
   3   4  12       80.41       85.56     35.31 o 
   4   4  12        0.78       -1.46     27.62 o 
  -5   5  12        0.55        0.06     19.32 o 
  -4   5  12       93.50       97.71     40.59 o 
  -3   5  12      143.65      160.36     48.92 o 
  -2   5  12      115.71      169.96     48.98 o 
  -1   5  12       26.31       31.54     19.32 o 
   0   5  12       44.74       39.38     22.67 o 
   1   5  12      179.91      198.28     54.14 o 
   2   5  12       48.59       32.02     20.78 o 
   3   5  12       31.35       64.72     33.00 o 
   4   5  12        0.57       -2.82     11.79 o 
  -4   6  12       87.38       73.04     38.34 o 
  -3   6  12        3.82      -19.32     19.32 o 
  -2   6  12       20.12        7.47     11.91 o 
  -1   6  12      117.43      121.59     44.66 o 
   0   6  12      102.63      100.51     39.98 o 
   1   6  12        7.78        0.18      4.44 o 
   2   6  12       10.55        8.39     13.00 o 
  -2   7  12        6.82       36.28     25.52 o 
  -1   7  12       75.54       69.58     35.12 o 
   0   7  12       21.88       21.82     19.87 o 
  -1  -9  13       11.23       12.45     10.52 o 
   0  -9  13        1.78       -7.57     17.44 o 
   1  -9  13        8.63        3.40     15.68 o 
   2  -9  13       36.10       46.24     28.38 o 
  -3  -8  13        0.02      -25.70     25.70 o 
  -2  -8  13        1.32        4.80     10.09 o 
  -1  -8  13        5.84      -13.05     13.05 o 
   0  -8  13        3.88       18.53     15.01 o 
   1  -8  13        0.00        0.72     15.53 o 
   2  -8  13        7.61       -1.78      7.15 o 
   3  -8  13        3.51       -2.36     24.34 o 
   4  -8  13        1.60        3.55      7.32 o 
  -4  -7  13       42.68       89.51     38.71 o 
  -3  -7  13        3.13      -13.67     15.07 o 
  -2  -7  13       14.68       26.56     20.24 o 
  -1  -7  13       82.91       68.26     15.28 o 
   0  -7  13       49.22       37.84     13.29 o 
   1  -7  13       32.46       18.46     13.00 o 
   2  -7  13       13.52       29.50     15.85 o 
   3  -7  13       45.91       80.74     22.83 o 
   4  -7  13       14.20       12.95     13.46 o 
   5  -7  13        3.32       21.21     12.34 o 
  -5  -6  13        5.87        5.82     13.98 o 
  -4  -6  13        0.65       -6.62      7.51 o 
  -3  -6  13       24.57       34.88     19.14 o 
  -2  -6  13        0.01        1.99     10.24 o 
  -1  -6  13        5.48        8.26      8.39 o 
   0  -6  13        4.40       -3.77      7.65 o 
   1  -6  13       19.90        8.46      6.49 o 
   2  -6  13       62.15       70.43     26.92 o 
   3  -6  13        1.85        6.75      6.98 o 
   4  -6  13       27.36       37.60     15.74 o 
   5  -6  13       19.84       42.61     20.04 o 
  -6  -5  13       11.91       -3.10     11.55 o 
  -5  -5  13       44.37       43.57     17.18 o 
  -4  -5  13       18.07        7.70     14.74 o 
  -3  -5  13       19.98        9.82      6.29 o 
  -2  -5  13        4.07        7.26      3.66 o 
  -1  -5  13       13.76       -4.56      9.72 o 
   0  -5  13        1.21       -4.80      9.23 o 
   1  -5  13        0.42        5.75     13.95 o 
   2  -5  13        1.06      -20.17     20.17 o 
   3  -5  13        6.98       32.47     20.87 o 
   4  -5  13       17.83       32.54     14.41 o 
   5  -5  13        9.62       16.34     10.29 o 
   6  -5  13       16.25       34.14     16.35 o 
  -6  -4  13       33.33       48.19     26.56 o 
  -5  -4  13       42.13       73.90     22.83 o 
  -4  -4  13       53.51       53.16     17.65 o 
  -3  -4  13      302.81      294.55     26.77 o 
  -2  -4  13      134.40      137.23     18.26 o 
  -1  -4  13       55.52       45.73     34.67 o 
   0  -4  13        0.77       -6.15     16.53 o 
   1  -4  13       32.18       74.07     18.07 o 
   2  -4  13      464.61      461.95     66.42 o 
   3  -4  13       68.17       40.45     13.69 o 
   4  -4  13       33.95       43.25     14.14 o 
   5  -4  13        8.79       -3.34     12.34 o 
   6  -4  13        5.96        3.29      9.69 o 
  -7  -3  13       36.67       51.89     34.70 o 
  -6  -3  13       46.23       63.56     28.86 o 
  -5  -3  13       14.99       53.87     17.70 o 
  -4  -3  13      121.54      127.06     23.60 o 
  -3  -3  13      416.84      430.65     32.76 o 
  -2  -3  13       28.36       30.38      8.06 o 
  -1  -3  13      232.32      213.99     32.08 o 
   0  -3  13       23.77       20.38      5.67 o 
   1  -3  13       21.78       23.20     10.30 o 
   2  -3  13      253.54      311.79     55.12 o 
   3  -3  13      105.03       99.84     20.98 o 
   4  -3  13       16.15       -9.02      9.02 o 
   5  -3  13       68.43       88.21     21.22 o 
   6  -3  13       37.99       54.63     30.20 o 
  -7  -2  13        0.84      -10.27     16.41 o 
  -6  -2  13       28.87       43.33     27.77 o 
  -5  -2  13       18.83       22.74     12.37 o 
  -4  -2  13       13.06        5.30      7.05 o 
  -3  -2  13       39.71       31.15     10.22 o 
  -2  -2  13       17.93       21.44      7.10 o 
  -1  -2  13        2.66        9.94      5.85 o 
   0  -2  13       21.49       25.23      8.26 o 
   1  -2  13       14.25       15.23      7.93 o 
   2  -2  13      107.96       84.90     16.76 o 
   3  -2  13        5.85        2.25      4.20 o 
   4  -2  13        2.63       12.16      7.21 o 
   5  -2  13        2.72       11.19      8.06 o 
   6  -2  13        0.00      -19.57     19.57 o 
  -7  -1  13        7.75       31.54     26.98 o 
  -6  -1  13       32.70       50.92     34.58 o 
  -5  -1  13       10.75       32.02     17.62 o 
  -4  -1  13       35.64       69.00     19.59 o 
  -3  -1  13      189.49      184.08     22.63 o 
  -2  -1  13       61.02       78.57     16.48 o 
  -1  -1  13      143.12       30.74     63.96 o 
   0  -1  13       58.28       75.49     17.49 o 
   1  -1  13      102.78      120.82     21.01 o 
   2  -1  13      100.62      140.77     23.67 o 
   3  -1  13        9.58        5.42      5.01 o 
   4  -1  13       46.75       88.78     33.06 o 
   5  -1  13        2.23        8.03     29.32 o 
   6  -1  13        6.33       12.74      7.67 o 
  -7   0  13       20.73       20.54     27.95 o 
  -6   0  13        5.98       28.80     21.82 o 
  -5   0  13       24.05       37.74     22.67 o 
  -4   0  13        9.56        2.86     12.88 o 
  -3   0  13      201.58      269.63     31.42 o 
  -2   0  13       14.30       19.72     13.19 o 
  -1   0  13       14.30       14.28     15.56 o 
   0   0  13        1.00        4.86      4.89 o 
   1   0  13        2.04       10.27     37.04 o 
   2   0  13        7.15       -3.54      8.51 o 
   3   0  13        0.40       -3.71     34.61 o 
   4   0  13       10.04       11.56     15.77 o 
   5   0  13       32.57       57.85     30.50 o 
   6   0  13       11.05       20.84     16.83 o 
  -7   1  13       15.88        9.36     15.37 o 
  -6   1  13        0.02       14.10     16.41 o 
  -5   1  13        5.97        0.00     11.55 o 
  -4   1  13      389.33      403.43     68.48 o 
  -3   1  13       82.01       73.01     15.68 o 
  -2   1  13      228.71      227.53     25.09 o 
  -1   1  13        0.27       -9.54     10.57 o 
   0   1  13        7.61       21.45     14.64 o 
   1   1  13       88.16      144.93     36.64 o 
   2   1  13       25.55       41.81     16.14 o 
   3   1  13       17.58        8.56     11.68 o 
   4   1  13        6.83       12.52      8.53 o 
   5   1  13       55.53       83.43     24.83 o 
   6   1  13        3.08       12.20     10.52 o 
  -7   2  13       26.03       56.51     37.37 o 
  -6   2  13       39.91       17.14     13.40 o 
  -5   2  13      192.78      201.32     52.87 o 
  -4   2  13       84.86       64.47     28.32 o 
  -3   2  13        8.25        2.80      7.54 o 
  -2   2  13       12.73       14.28      9.72 o 
  -1   2  13        6.03        3.18      3.10 o 
   0   2  13        6.81        5.23     11.85 o 
   1   2  13        6.96        7.17     11.61 o 
   2   2  13       36.23       20.11     17.80 o 
   3   2  13       43.56       74.14     21.11 o 
   4   2  13        0.12       12.40     11.45 o 
   5   2  13        3.76       -6.64      9.57 o 
  -6   3  13       12.96        7.60      9.54 o 
  -5   3  13       36.57       11.24     14.22 o 
  -4   3  13        1.79        6.62     11.24 o 
  -3   3  13       29.50       21.21     16.41 o 
  -2   3  13       49.42       10.82     12.27 o 
  -1   3  13       58.14       26.37     17.56 o 
   0   3  13      266.87      302.98     61.01 o 
   1   3  13      129.67      137.88     42.11 o 
   2   3  13        0.58       -5.41      8.75 o 
   3   3  13      131.70      160.42     46.97 o 
   4   3  13        3.68        2.51     22.15 o 
   5   3  13        0.59       -1.36     15.95 o 
  -6   4  13       49.09       54.26     29.96 o 
  -5   4  13       53.10       28.50     22.67 o 
  -4   4  13      181.28      194.88     54.33 o 
  -3   4  13      235.11      327.17     71.89 o 
  -2   4  13      217.24      268.29     61.62 o 
  -1   4  13       98.78       78.81     30.99 o 
   0   4  13      103.57       95.71     36.10 o 
   1   4  13      358.92      440.26     77.54 o 
   2   4  13      100.90      126.64     41.93 o 
   3   4  13        0.27       -5.65     18.11 o 
   4   4  13        3.82       -2.44     10.47 o 
  -5   5  13        0.17        6.14     11.36 o 
  -4   5  13        0.96       -5.47     11.18 o 
  -3   5  13       42.85       53.72     29.65 o 
  -2   5  13      152.03      174.89     51.10 o 
  -1   5  13        0.07       -8.81     13.19 o 
   0   5  13        0.02       -3.52     12.27 o 
   1   5  13        2.27       17.01     17.08 o 
   2   5  13       33.01       60.46     32.94 o 
   3   5  13        3.89        1.64      8.45 o 
  -4   6  13        4.35       13.31     16.59 o 
  -3   6  13        6.05        8.51     13.31 o 
  -2   6  13       36.05       63.62     33.00 o 
  -1   6  13        6.81        6.38     11.12 o 
   0   6  13        1.29      -15.86     17.20 o 
   1   6  13       17.55       24.43     20.54 o 
   0  -9  14       19.23       33.36     26.80 o 
  -3  -8  14        0.04      -19.99     19.99 o 
  -2  -8  14        6.36        6.87      9.91 o 
  -1  -8  14        0.02        2.01     10.48 o 
   0  -8  14        1.75       -4.07     11.94 o 
   1  -8  14        0.47        6.14     10.02 o 
   2  -8  14        1.02       -8.64     11.85 o 
   3  -8  14        1.64       -8.69     11.36 o 
  -4  -7  14        2.60       46.67     27.77 o 
  -3  -7  14       46.56       66.42     33.66 o 
  -2  -7  14       14.50       14.46     17.08 o 
  -1  -7  14      231.05      215.49     27.90 o 
   0  -7  14       79.45      106.51     24.72 o 
   1  -7  14      154.88      161.78     29.78 o 
   2  -7  14      123.69      153.00     31.13 o 
   3  -7  14       57.54       95.73     25.07 o 
   4  -7  14       38.11       35.40     22.70 o 
  -5  -6  14       11.52        9.54     14.52 o 
  -4  -6  14        3.00       20.11     19.08 o 
  -3  -6  14       76.78       68.30     30.50 o 
  -2  -6  14        5.42       17.08     15.62 o 
  -1  -6  14       45.77       26.39      8.78 o 
   0  -6  14       28.50       18.10     24.25 o 
   1  -6  14        0.00       18.45     16.26 o 
   2  -6  14       13.64       20.66     15.56 o 
   3  -6  14       20.68       26.62     15.36 o 
   4  -6  14       30.91       47.11     18.62 o 
   5  -6  14        5.10        2.49      8.78 o 
  -6  -5  14        1.17        6.65      8.72 o 
  -5  -5  14       12.20       41.00     16.62 o 
  -4  -5  14       32.51       10.65      8.46 o 
  -3  -5  14      147.78      145.19     28.33 o 
  -2  -5  14      176.73      187.80     23.70 o 
  -1  -5  14      119.01      116.13     28.68 o 
   0  -5  14      294.21      305.93     35.37 o 
   1  -5  14      304.85      371.74     40.17 o 
   2  -5  14      298.23      378.03     61.68 o 
   3  -5  14       81.93       77.01     21.41 o 
   4  -5  14       26.36       20.25     11.23 o 
   5  -5  14        0.34        8.31      8.02 o 
  -6  -4  14        5.33      -23.33     23.33 o 
  -5  -4  14        3.15        4.69     10.35 o 
  -4  -4  14        3.80        6.79      6.12 o 
  -3  -4  14       26.87       21.19      7.46 o 
  -2  -4  14      152.98      135.33     18.04 o 
  -1  -4  14      424.93      522.78     62.23 o 
   0  -4  14      173.07      162.98     67.09 o 
   1  -4  14      667.79      815.37     86.78 o 
   2  -4  14       31.88       49.34     24.37 o 
   3  -4  14       10.13       -2.09      3.55 o 
   4  -4  14        1.07       -3.29      5.99 o 
   5  -4  14       41.10       42.18     14.39 o 
   6  -4  14        7.00       25.89     20.30 o 
  -6  -3  14       39.53        8.26     15.37 o 
  -5  -3  14        2.70        7.32      9.23 o 
  -4  -3  14       53.27       48.62     16.53 o 
  -3  -3  14       43.59       29.31      8.46 o 
  -2  -3  14      235.55      220.12     30.13 o 
  -1  -3  14     1987.53     1822.14    143.23 o 
   0  -3  14     1831.22     1748.96     56.77 o 
   1  -3  14       78.37       83.01     35.18 o 
   2  -3  14       16.89       20.42     16.35 o 
   3  -3  14      162.02      177.32     45.45 o 
   4  -3  14        3.54        0.27     13.52 o 
   5  -3  14       16.46       25.64     15.13 o 
   6  -3  14        0.44        9.18     13.98 o 
  -7  -2  14        0.68       -0.06     15.01 o 
  -6  -2  14        1.55      -19.14     19.38 o 
  -5  -2  14       60.69       66.46     21.45 o 
  -4  -2  14        0.30        7.39      7.27 o 
  -3  -2  14       92.28       94.86     18.98 o 
  -2  -2  14      137.70      124.77     17.61 o 
  -1  -2  14       14.68       27.56     11.52 o 
   0  -2  14       33.08       23.66      9.85 o 
   1  -2  14        0.12        2.00     15.86 o 
   2  -2  14      194.02      194.21     26.22 o 
   3  -2  14       54.36       55.36     15.20 o 
   4  -2  14       10.30       41.69     23.03 o 
   5  -2  14        0.26       -9.73      9.73 o 
   6  -2  14       19.64        4.98     15.19 o 
  -7  -1  14        0.03       57.49     32.94 o 
  -6  -1  14        3.83        0.06     13.73 o 
  -5  -1  14       16.04       31.48     26.80 o 
  -4  -1  14       40.93       46.64     15.05 o 
  -3  -1  14      501.89      470.65     37.29 o 
  -2  -1  14      253.58      251.41     30.30 o 
  -1  -1  14        1.62       16.04     11.48 o 
   0  -1  14       71.23       71.42     18.44 o 
   1  -1  14      361.65      405.02     40.18 o 
   2  -1  14      524.56      595.14     49.96 o 
   3  -1  14       60.99       71.41     18.23 o 
   4  -1  14      290.21      343.89     41.44 o 
   5  -1  14        0.03       -5.99     15.65 o 
   6  -1  14        3.84        5.49      8.46 o 
  -7   0  14        9.04      -14.28     17.74 o 
  -6   0  14       51.55       39.92     24.55 o 
  -5   0  14       28.80       32.63     20.48 o 
  -4   0  14       35.55       23.61     14.06 o 
  -3   0  14        6.14        8.66      7.33 o 
  -2   0  14      145.56      157.39     23.53 o 
  -1   0  14      113.32      104.03     31.29 o 
   0   0  14      346.08      300.61     50.13 o 
   1   0  14      111.81      124.86     25.12 o 
   2   0  14        2.08        1.43      5.18 o 
   3   0  14        1.97        6.07      9.39 o 
   4   0  14        1.28        4.43     12.91 o 
   5   0  14       27.86       58.28     28.93 o 
   6   0  14       17.20        4.93     26.95 o 
  -7   1  14        2.19       27.95     23.88 o 
  -6   1  14        9.23       -5.23     12.46 o 
  -5   1  14       39.76       11.21     25.13 o 
  -4   1  14        3.68       -8.33     10.45 o 
  -3   1  14      112.13       78.24     22.76 o 
  -2   1  14       35.90       26.16      8.94 o 
  -1   1  14      192.89      145.23     38.47 o 
   0   1  14       66.99       71.04     26.01 o 
   1   1  14      176.97      161.58     40.41 o 
   2   1  14      178.20      179.76     32.01 o 
   3   1  14      172.76      188.59     40.32 o 
   4   1  14       24.48       41.84     17.16 o 
   5   1  14        0.04       11.35      8.77 o 
  -6   2  14        0.00       14.74     42.02 o 
  -5   2  14       10.78       46.67     27.10 o 
  -4   2  14        9.18       17.26     16.47 o 
  -3   2  14        2.80       -1.82     13.85 o 
  -2   2  14       48.63       61.74     26.49 o 
  -1   2  14      187.32      201.44     47.88 o 
   0   2  14       13.08       18.47     14.04 o 
   1   2  14       16.15       15.07     13.19 o 
   2   2  14      215.26      271.20     58.15 o 
   3   2  14       69.07      121.49     28.20 o 
   4   2  14       34.27       68.98     24.19 o 
   5   2  14        8.71       24.22     50.28 o 
  -6   3  14        5.10      -23.15     23.15 o 
  -5   3  14        0.52      -19.26     19.26 o 
  -4   3  14       75.08       76.32     34.15 o 
  -3   3  14       52.99       45.21     26.13 o 
  -2   3  14      206.05      212.08     53.35 o 
  -1   3  14        1.38      -24.19     24.19 o 
   0   3  14      137.04      157.20     45.33 o 
   1   3  14      404.82      428.35     74.62 o 
   2   3  14       53.75       79.48     35.18 o 
   3   3  14        1.80       19.15     15.40 o 
   4   3  14       77.47       42.03     18.61 o 
  -5   4  14       10.78        8.14     14.40 o 
  -4   4  14       74.40      108.83     43.27 o 
  -3   4  14        6.94       10.09     13.85 o 
  -2   4  14       96.19       65.14     30.75 o 
  -1   4  14        6.99      -13.49     15.13 o 
   0   4  14       85.46       83.13     36.64 o 
   1   4  14      170.59      127.85     43.33 o 
   2   4  14       10.71        8.99     13.19 o 
   3   4  14      164.34      233.34     62.65 o 
   4   4  14      112.43      103.01     44.18 o 
  -4   5  14        9.55       21.94     21.09 o 
  -3   5  14        1.67        6.08     11.12 o 
  -2   5  14       13.15      -17.08     17.50 o 
  -1   5  14       24.01       45.21     23.64 o 
   0   5  14        0.64       -0.06     17.14 o 
   1   5  14       14.58        8.02     12.34 o 
   2   5  14       13.70       25.52     24.19 o 
  -3   6  14        7.66       24.49     21.27 o 
  -2   6  14       77.83       66.72     34.88 o 
  -1   6  14        8.94       56.33     32.15 o 
   0   6  14       34.58       77.48     37.49 o 
  -2  -8  15        4.34        2.19      9.18 o 
  -1  -8  15        4.58       -0.91      7.44 o 
   0  -8  15        2.52       -2.89     15.53 o 
   1  -8  15        3.79       -4.67     10.85 o 
   2  -8  15       13.15       36.13     19.32 o 
   3  -8  15        8.40        8.75     12.76 o 
  -4  -7  15       24.62       28.07     22.42 o 
  -3  -7  15       23.67       49.16     31.78 o 
  -2  -7  15       40.27       48.43     28.68 o 
  -1  -7  15      107.24      119.38     21.05 o 
   0  -7  15       13.43       19.92     14.34 o 
   1  -7  15        0.08        0.81     11.09 o 
   2  -7  15        8.58       50.07     26.43 o 
   3  -7  15        4.90       -3.28      8.69 o 
   4  -7  15        0.03      -12.33     12.33 o 
  -5  -6  15        5.81       48.01     28.80 o 
  -4  -6  15        2.42      -12.21     14.34 o 
  -3  -6  15      104.48      129.19     42.72 o 
  -2  -6  15        2.56        3.89     10.82 o 
  -1  -6  15       39.04       45.85     15.47 o 
   0  -6  15        7.09       -7.37      7.37 o 
   1  -6  15       36.79       43.21     16.32 o 
   2  -6  15       23.95       49.83     24.00 o 
   3  -6  15       15.62       22.06     17.01 o 
   4  -6  15        7.78        5.43      9.33 o 
   5  -6  15        0.05        5.08     21.85 o 
  -5  -5  15        0.13        9.24     24.73 o 
  -4  -5  15       24.12       15.29     16.07 o 
  -3  -5  15       75.75       80.28     20.33 o 
  -2  -5  15       25.73       17.81      9.05 o 
  -1  -5  15      155.40      198.04     28.03 o 
   0  -5  15      103.88       84.75     25.61 o 
   1  -5  15        7.54        1.14     30.14 o 
   2  -5  15        9.29        8.45     16.10 o 
   3  -5  15       29.06      -12.46     14.40 o 
   4  -5  15        7.51       11.71     16.26 o 
   5  -5  15       23.28       18.49     11.96 o 
  -6  -4  15        4.52        0.24      7.41 o 
  -5  -4  15       83.15       90.93     24.37 o 
  -4  -4  15      126.74      128.21     27.36 o 
  -3  -4  15       27.01       21.44      7.92 o 
  -2  -4  15        2.35        3.47      5.87 o 
  -1  -4  15      156.99      112.49     32.63 o 
   0  -4  15      224.91      255.93     53.11 o 
   1  -4  15      157.88      198.53     46.85 o 
   2  -4  15      341.79      398.81     67.15 o 
   3  -4  15        0.30       54.39     30.81 o 
   4  -4  15        2.75       -2.50     10.18 o 
   5  -4  15        0.10       37.19     23.52 o 
  -6  -3  15       29.12       40.53     27.95 o 
  -5  -3  15       18.41        9.24     18.17 o 
  -4  -3  15       13.35       18.39      9.48 o 
  -3  -3  15       44.65       45.40      9.94 o 
  -2  -3  15      220.39      223.39     34.42 o 
  -1  -3  15      512.09      471.41     33.86 o 
   0  -3  15      711.18      676.49     40.35 o 
   1  -3  15      403.76      476.78     68.85 o 
   2  -3  15      163.48      206.24     46.79 o 
   3  -3  15       22.46       85.26     33.97 o 
   4  -3  15        6.02        0.09     11.39 o 
   5  -3  15       13.84        1.88     12.46 o 
   6  -3  15        6.42      -26.98     26.98 o 
  -6  -2  15       46.35       30.14     30.14 o 
  -5  -2  15       27.40       22.94     13.00 o 
  -4  -2  15       39.79       49.37     14.05 o 
  -3  -2  15      339.99      341.99     37.02 o 
  -2  -2  15      153.94      207.93     23.31 o 
  -1  -2  15      143.55      141.06     22.77 o 
   0  -2  15        4.22        9.41      7.66 o 
   1  -2  15        6.47      -10.40     17.38 o 
   2  -2  15       21.58        4.97     16.01 o 
   3  -2  15        3.04       11.69      8.11 o 
   4  -2  15        0.17        4.86     10.63 o 
   5  -2  15        0.41      -10.03     14.16 o 
   6  -2  15        0.27      -29.29     29.29 o 
  -7  -1  15        3.37       -5.77     13.49 o 
  -6  -1  15        0.04       22.85     20.60 o 
  -5  -1  15       12.31       23.82     21.21 o 
  -4  -1  15       56.20       42.45     13.39 o 
  -3  -1  15       28.94       32.53     12.53 o 
  -2  -1  15      248.96      246.41     32.60 o 
  -1  -1  15      239.76      249.93     44.30 o 
   0  -1  15        0.04        2.41     17.08 o 
   1  -1  15       61.54       60.77     16.24 o 
   2  -1  15        6.25       16.52     14.16 o 
   3  -1  15        0.03       14.91      8.67 o 
   4  -1  15        3.26       34.93     15.25 o 
   5  -1  15        8.06       25.16     19.08 o 
   6  -1  15        1.16      -11.14     11.14 o 
  -7   0  15       14.12      -14.71     18.17 o 
  -6   0  15       77.02       73.83     36.89 o 
  -5   0  15      273.66      293.93     45.32 o 
  -4   0  15        4.36       -0.17      6.90 o 
  -3   0  15       23.38       21.76      9.94 o 
  -2   0  15       97.84       79.48     17.43 o 
  -1   0  15       42.83       37.74     16.41 o 
   0   0  15      174.57      206.00     42.90 o 
   1   0  15       44.73       51.96     18.08 o 
   2   0  15      102.89       92.37     21.14 o 
   3   0  15       79.04       63.11     17.74 o 
   4   0  15        0.02       -2.46     11.12 o 
   5   0  15        9.46       24.55     16.35 o 
  -6   1  15       42.17       43.72     19.05 o 
  -5   1  15       18.50       31.11     26.37 o 
  -4   1  15       15.88       55.72     30.75 o 
  -3   1  15       10.21       27.04     20.72 o 
  -2   1  15       15.35       18.13      7.03 o 
  -1   1  15      112.97       86.84     29.59 o 
   0   1  15      102.15       85.32     29.84 o 
   1   1  15       17.95        9.36     11.12 o 
   2   1  15       19.46       31.53     14.86 o 
   3   1  15        7.89        5.11     10.13 o 
   4   1  15        2.29        9.87     18.56 o 
   5   1  15        0.40       18.89     13.58 o 
  -6   2  15       48.87       86.11     39.98 o 
  -5   2  15       70.08       58.58     27.65 o 
  -4   2  15      163.92      206.79     55.72 o 
  -3   2  15      156.39      147.24     46.61 o 
  -2   2  15      119.42      163.46     45.27 o 
  -1   2  15       47.28       36.58     18.35 o 
   0   2  15        0.36      -15.01     15.01 o 
   1   2  15       16.31       10.45      9.24 o 
   2   2  15       10.71        7.54     11.85 o 
   3   2  15        0.89       21.08     14.42 o 
   4   2  15        1.67       23.31     13.72 o 
  -6   3  15        0.08      -27.22     27.22 o 
  -5   3  15       60.09       60.83     33.85 o 
  -4   3  15        1.38        1.76      8.39 o 
  -3   3  15       14.99       31.84     22.73 o 
  -2   3  15      304.51      396.87     74.86 o 
  -1   3  15       55.53       36.89     22.85 o 
   0   3  15        2.24      -10.39     13.61 o 
   1   3  15       46.79       28.68     18.78 o 
   2   3  15        0.15      -17.56     17.56 o 
   3   3  15       99.93      118.97     30.41 o 
   4   3  15        0.96       -6.35      9.18 o 
  -5   4  15       30.67       56.03     30.69 o 
  -4   4  15      298.45      399.48     84.95 o 
  -3   4  15        7.86      -22.48     22.48 o 
  -2   4  15       96.54       67.76     34.15 o 
  -1   4  15       25.72       35.85     22.18 o 
   0   4  15        1.59       -1.76     14.46 o 
   1   4  15        2.76       -7.41     12.21 o 
   2   4  15       17.05        5.47     11.18 o 
   3   4  15       16.35       11.30     15.74 o 
  -4   5  15       25.04       -3.34     10.94 o 
  -3   5  15        1.06       17.56     18.41 o 
  -2   5  15        0.18      -18.47     18.47 o 
  -1   5  15        7.96      -13.00     16.41 o 
   0   5  15        2.15       -6.75     12.46 o 
   1   5  15        0.58        4.25     10.76 o 
   2   5  15        0.78       -1.76      8.33 o 
  -1  -8  16        0.35       -4.11     27.22 o 
   0  -8  16        7.17       -3.57     23.06 o 
   1  -8  16        2.60        8.44     17.56 o 
   2  -8  16        6.44       11.55     18.11 o 
  -3  -7  16       42.79       44.06     26.92 o 
  -2  -7  16       14.86       32.87     23.40 o 
  -1  -7  16        0.57        2.99     24.55 o 
   0  -7  16        3.09       -0.92     21.69 o 
   1  -7  16       72.81      117.27     25.90 o 
   2  -7  16       88.28      118.92     38.47 o 
   3  -7  16       44.62       63.20     30.44 o 
  -4  -6  16        3.62       12.27     18.84 o 
  -3  -6  16        0.79        1.52      6.75 o 
  -2  -6  16       17.55      -17.32     17.32 o 
  -1  -6  16        0.34        3.11     16.53 o 
   0  -6  16       15.66        8.06      5.56 o 
   1  -6  16       13.67       30.63     19.45 o 
   2  -6  16       44.21       69.58     29.11 o 
   3  -6  16        5.37       63.26     28.74 o 
   4  -6  16        4.12        4.02      6.01 o 
  -5  -5  16        0.16       12.84     11.71 o 
  -4  -5  16        2.17       -6.92     28.71 o 
  -3  -5  16       22.78       14.58     10.45 o 
  -2  -5  16       54.48       51.24     16.00 o 
  -1  -5  16       97.88       97.26     25.49 o 
   0  -5  16      146.15      179.26     43.45 o 
   1  -5  16       21.39       21.45     16.47 o 
   2  -5  16       81.98      106.16     37.68 o 
   3  -5  16       36.00       62.71     28.01 o 
   4  -5  16       25.94       12.03     27.35 o 
   5  -5  16        7.30       21.45     26.92 o 
  -5  -4  16        7.85       39.70     16.03 o 
  -4  -4  16        3.91       10.03      9.04 o 
  -3  -4  16        1.88       -2.48      7.91 o 
  -2  -4  16      135.83      133.25     24.56 o 
  -1  -4  16       46.46       85.68     27.53 o 
   0  -4  16        0.15       12.88     15.31 o 
   1  -4  16       85.47       86.11     33.66 o 
   2  -4  16        8.98       13.92     14.52 o 
   3  -4  16      172.93      202.48     49.34 o 
   4  -4  16       64.65       72.68     33.48 o 
   5  -4  16       13.10       33.91     30.99 o 
  -6  -3  16       14.85      -12.15     17.01 o 
  -5  -3  16        3.26        8.00     10.09 o 
  -4  -3  16        0.00       -0.25      7.47 o 
  -3  -3  16        1.93       -0.90      7.25 o 
  -2  -3  16      418.54      371.08     41.00 o 
  -1  -3  16        0.70       14.89     19.26 o 
   0  -3  16       37.69       56.15     25.58 o 
   1  -3  16     1227.35     1356.62    117.04 o 
   2  -3  16        1.87       18.66     19.81 o 
   3  -3  16        1.46       51.65     26.01 o 
   4  -3  16       36.55        0.24     10.45 o 
   5  -3  16       44.04       46.79     27.41 o 
  -6  -2  16        4.64       16.47     29.29 o 
  -5  -2  16        9.40        5.60     12.46 o 
  -4  -2  16        2.12        8.71      5.87 o 
  -3  -2  16       20.55       18.07      8.51 o 
  -2  -2  16       87.15       81.55     15.91 o 
  -1  -2  16        3.41       -6.17      6.17 o 
   0  -2  16      214.97      228.11     31.99 o 
   1  -2  16       17.08       10.72      6.73 o 
   2  -2  16        0.21       -7.70      7.70 o 
   3  -2  16       39.37       57.00     27.59 o 
   4  -2  16      164.35      193.79     54.81 o 
   5  -2  16       38.62       35.49     23.33 o 
  -6  -1  16        6.73        4.80     12.70 o 
  -5  -1  16       12.59        9.30     14.83 o 
  -4  -1  16       35.25       36.69     14.25 o 
  -3  -1  16       15.56       23.02     10.82 o 
  -2  -1  16        1.89        6.03      7.07 o 
  -1  -1  16      208.70      186.65     29.92 o 
   0  -1  16       35.62       40.47     13.31 o 
   1  -1  16       16.62       20.39     10.27 o 
   2  -1  16      237.19      230.22     33.76 o 
   3  -1  16        5.06        0.30     19.57 o 
   4  -1  16       43.60       74.56     21.40 o 
   5  -1  16       20.44       73.22     38.95 o 
  -6   0  16        4.87      -24.25     24.25 o 
  -5   0  16       28.91       59.69     26.19 o 
  -4   0  16       66.64       40.87     19.81 o 
  -3   0  16        2.02        0.36      3.51 o 
  -2   0  16      345.64      309.32     35.27 o 
  -1   0  16       56.88       75.53     28.14 o 
   0   0  16        4.53       10.33     12.09 o 
   1   0  16       20.37       31.98     14.75 o 
   2   0  16       28.93       45.92     16.92 o 
   3   0  16       84.09       88.97     22.95 o 
   4   0  16        0.74       16.42     13.16 o 
   5   0  16       64.70       71.77     34.82 o 
  -6   1  16       47.83       49.16     29.11 o 
  -5   1  16        9.29        9.60     16.10 o 
  -4   1  16        8.83       34.21     22.06 o 
  -3   1  16        4.55      -11.79     14.22 o 
  -2   1  16       14.59       11.79     13.43 o 
  -1   1  16      101.69       81.61     30.81 o 
   0   1  16      111.92      100.93     34.58 o 
   1   1  16        0.97        2.49      9.72 o 
   2   1  16        0.15       -0.84     16.65 o 
   3   1  16       25.57       18.30     11.51 o 
   4   1  16       18.13       17.13     12.10 o 
   5   1  16       24.60       60.07     23.25 o 
  -6   2  16       21.75       19.81     25.04 o 
  -5   2  16        0.36      -23.15     23.15 o 
  -4   2  16        0.01       62.77     31.48 o 
  -3   2  16        7.66       -0.18      6.08 o 
  -2   2  16       17.62       16.10     12.70 o 
  -1   2  16       18.64        9.60     12.46 o 
   0   2  16       67.23       57.42     26.43 o 
   1   2  16      111.61      157.69     44.60 o 
   2   2  16       58.78       90.24     33.66 o 
   3   2  16       60.69       91.03     24.72 o 
   4   2  16       24.94       43.36     20.77 o 
  -5   3  16        3.71      -18.23     19.32 o 
  -4   3  16       10.54        8.39     13.61 o 
  -3   3  16       31.48       76.51     36.95 o 
  -2   3  16       12.52        8.26     10.21 o 
  -1   3  16       13.05       25.10     24.12 o 
   0   3  16        0.26       13.55     15.13 o 
   1   3  16       43.46       48.19     29.11 o 
   2   3  16      142.30      160.42     48.98 o 
   3   3  16       47.94       40.84     20.99 o 
  -4   4  16      170.64      237.48     67.09 o 
  -3   4  16       61.71       60.65     31.42 o 
  -2   4  16        0.92      -26.80     26.80 o 
  -1   4  16      137.83      162.43     51.71 o 
   0   4  16        0.56      -19.99     19.99 o 
   1   4  16        9.22       13.43     15.68 o 
   2   4  16       67.08       72.19     35.24 o 
  -3   5  16        6.88        3.71     10.45 o 
  -2   5  16        0.24        1.34     12.76 o 
  -1   5  16        0.01       -3.95      9.48 o 
   0   5  16       12.40       26.62     22.61 o 
   0  -8  17        0.68        5.71      9.84 o 
  -3  -7  17       54.18       27.16     21.57 o 
  -2  -7  17       53.78       43.51     27.53 o 
  -1  -7  17       43.44       29.84     21.75 o 
   0  -7  17       21.14       19.14     16.47 o 
   1  -7  17        5.05       31.48     23.03 o 
   2  -7  17        7.56       41.20     23.64 o 
   3  -7  17        0.99       55.72     32.33 o 
  -4  -6  17        1.37      -11.61     14.52 o 
  -3  -6  17        3.84       16.95     16.77 o 
  -2  -6  17       15.52        0.00     12.40 o 
  -1  -6  17       38.10       23.21     17.08 o 
   0  -6  17       28.06       54.39     22.91 o 
   1  -6  17       30.97       27.83     21.03 o 
   2  -6  17        1.45       21.69     19.57 o 
   3  -6  17        3.36       14.46     11.42 o 
   4  -6  17        3.17       11.97     20.05 o 
  -5  -5  17       13.32       46.37     28.01 o 
  -4  -5  17        2.65        0.43     11.61 o 
  -3  -5  17       12.59        3.83      8.87 o 
  -2  -5  17       39.48       56.96     18.56 o 
  -1  -5  17       36.71       26.80     19.08 o 
   0  -5  17       76.23       65.87     25.95 o 
   1  -5  17      150.06      212.08     49.89 o 
   2  -5  17       77.38      113.57     39.19 o 
   3  -5  17        3.86       -3.04     11.79 o 
   4  -5  17        0.57        8.02     13.00 o 
  -5  -4  17       20.69       40.78     17.76 o 
  -4  -4  17      111.21      138.25     29.44 o 
  -3  -4  17      224.45      288.04     60.77 o 
  -2  -4  17       65.96       89.27     21.05 o 
  -1  -4  17      133.24      154.89     38.89 o 
   0  -4  17      168.09      170.39     42.96 o 
   1  -4  17       99.42      110.11     37.31 o 
   2  -4  17       40.89       66.24     31.23 o 
   3  -4  17       50.32       66.42     29.96 o 
   4  -4  17        0.01       39.86     19.38 o 
   5  -4  17       10.30       -6.75     13.37 o 
  -5  -3  17        3.32       -6.09     19.32 o 
  -4  -3  17       43.91       37.26     15.30 o 
  -3  -3  17        3.52        6.90     19.14 o 
  -2  -3  17      263.64      272.57     42.90 o 
  -1  -3  17       39.20       38.16     21.88 o 
   0  -3  17      139.71      120.62     33.79 o 
   1  -3  17       87.26      156.11     44.85 o 
   2  -3  17        0.01       18.66     16.41 o 
   3  -3  17      179.91      223.80     55.12 o 
   4  -3  17        3.74       -5.10     11.48 o 
   5  -3  17       18.53       42.60     24.85 o 
  -6  -2  17       38.61       40.29     31.60 o 
  -5  -2  17      169.29      172.44     34.61 o 
  -4  -2  17      214.78      262.27     26.70 o 
  -3  -2  17       38.91       44.61     12.55 o 
  -2  -2  17       14.95        8.76     12.14 o 
  -1  -2  17      131.08      120.86     44.33 o 
   0  -2  17        5.82       23.78     10.95 o 
   1  -2  17       53.62       82.58     32.21 o 
   2  -2  17       38.69       44.12     21.15 o 
   3  -2  17        2.88       29.96     22.48 o 
   4  -2  17        0.54        8.39     21.75 o 
   5  -2  17        6.91        5.89     12.40 o 
  -6  -1  17        0.27        8.99     20.11 o 
  -5  -1  17        9.97       14.46     11.42 o 
  -4  -1  17       12.07        6.74      6.28 o 
  -3  -1  17       27.61       20.97     20.33 o 
  -2  -1  17       10.22        2.91      6.99 o 
  -1  -1  17       76.38       70.66     19.56 o 
   0  -1  17       79.15       34.21     22.39 o 
   1  -1  17       62.25       41.70     13.89 o 
   2  -1  17       18.18       -9.00      9.93 o 
   3  -1  17        7.73        9.33      9.15 o 
   4  -1  17        0.46       20.29     11.49 o 
   5  -1  17        0.82       36.28     22.30 o 
  -6   0  17       24.66       58.69     23.01 o 
  -5   0  17        1.92        0.97      6.75 o 
  -4   0  17      142.46      102.57     37.07 o 
  -3   0  17       96.00      131.13     39.98 o 
  -2   0  17       17.10       57.73     16.29 o 
  -1   0  17       99.99      116.92     34.82 o 
   0   0  17      374.16      388.30     62.95 o 
   1   0  17        2.10        1.37     11.15 o 
   2   0  17       25.64       22.83     12.91 o 
   3   0  17        6.10       17.32     12.28 o 
   4   0  17        2.98      -10.83     10.83 o 
  -6   1  17        1.18       -8.39     14.16 o 
  -5   1  17        0.48       17.56     17.87 o 
  -4   1  17       16.95       -3.59      9.54 o 
  -3   1  17       35.65       30.08     21.75 o 
  -2   1  17        5.54       -0.79      6.20 o 
  -1   1  17        5.30       -1.82      6.99 o 
   0   1  17       54.42       34.82     24.79 o 
   1   1  17       36.77       45.94     22.79 o 
   2   1  17       11.53       11.83     16.37 o 
   3   1  17        2.35       37.58     19.68 o 
   4   1  17        0.13       -6.41     24.49 o 
  -5   2  17       26.93       20.17     17.01 o 
  -4   2  17       54.09       61.62     32.45 o 
  -3   2  17      216.28      224.66     59.61 o 
  -2   2  17      106.52      108.77     39.19 o 
  -1   2  17       49.06       41.08     24.12 o 
   0   2  17       80.24       55.30     24.12 o 
   1   2  17        9.06       40.23     26.13 o 
   2   2  17        1.14       10.60     37.68 o 
   3   2  17        0.03       -5.59     19.63 o 
  -4   3  17       79.25       69.46     36.28 o 
  -3   3  17        0.01       12.76     15.50 o 
  -2   3  17        5.03      -20.30     20.30 o 
  -1   3  17        2.77       28.50     21.27 o 
   0   3  17        3.62        9.18     13.31 o 
   1   3  17        7.21       11.48     16.35 o 
   2   3  17        4.91       -3.10     10.15 o 
   3   3  17       14.94        6.85     24.43 o 
  -3   4  17       20.21       24.79     24.37 o 
  -2   4  17       36.78       49.34     29.78 o 
  -1   4  17      168.80      166.68     53.72 o 
   0   4  17       27.43       65.14     33.85 o 
   1   4  17       51.10       54.39     30.32 o 
  -2  -7  18        4.27       -7.78     12.46 o 
  -1  -7  18        6.04      -22.91     22.91 o 
   0  -7  18       10.15       12.34     12.40 o 
   1  -7  18        0.03       18.47     15.80 o 
   2  -7  18       29.24       92.12     35.31 o 
  -3  -6  18       11.90       16.65     16.83 o 
  -2  -6  18        8.66       20.90     18.23 o 
  -1  -6  18       33.79       18.35     14.52 o 
   0  -6  18        4.59        5.17     10.03 o 
   1  -6  18        2.45       -8.93     12.21 o 
   2  -6  18        3.27       26.80     19.87 o 
   3  -6  18       11.46       35.79     23.33 o 
  -4  -5  18        2.87      -10.15     13.31 o 
  -3  -5  18        5.61        2.37      8.08 o 
  -2  -5  18        0.61        6.67      8.43 o 
  -1  -5  18       14.70       10.39      6.20 o 
   0  -5  18       40.84       71.10     31.48 o 
   1  -5  18       13.48       24.67     23.82 o 
   2  -5  18        2.43       28.86     23.03 o 
   3  -5  18        7.58       -8.81     13.73 o 
   4  -5  18       32.13       82.16     33.06 o 
  -5  -4  18        2.28       14.20     11.03 o 
  -4  -4  18       76.43       98.49     26.01 o 
  -3  -4  18       13.07       23.76     18.17 o 
  -2  -4  18      125.27      149.57     28.56 o 
  -1  -4  18      140.32      158.05     41.26 o 
   0  -4  18        8.97       16.95     21.82 o 
   1  -4  18       51.09       90.24     32.45 o 
   2  -4  18       84.54      114.06     39.38 o 
   3  -4  18      188.13      245.32     59.98 o 
   4  -4  18        0.27      -16.77     17.93 o 
  -5  -3  18        0.21        0.57     18.35 o 
  -4  -3  18       10.13       27.71     20.17 o 
  -3  -3  18       12.53        6.80     21.66 o 
  -2  -3  18      245.09      257.29     37.22 o 
  -1  -3  18       18.67      -17.99     17.99 o 
   0  -3  18        0.95      -15.07     15.07 o 
   1  -3  18        7.34        7.11     12.40 o 
   2  -3  18       18.87       69.82     30.14 o 
   3  -3  18      297.77      386.90     73.59 o 
   4  -3  18       16.06       -4.62     11.12 o 
  -5  -2  18       27.39       35.58     12.91 o 
  -4  -2  18      178.60      169.49     24.62 o 
  -3  -2  18       66.58       47.61     13.18 o 
  -2  -2  18        0.40       10.74     13.42 o 
  -1  -2  18       21.45       29.96     21.63 o 
   0  -2  18        1.66       -4.92     14.52 o 
   1  -2  18        5.41       56.15     24.79 o 
   2  -2  18      189.97      179.14     45.64 o 
   3  -2  18       14.10       34.33     25.04 o 
   4  -2  18        0.23       -4.68     16.35 o 
  -5  -1  18        4.58       -9.66     13.37 o 
  -4  -1  18       19.50       22.23     11.86 o 
  -3  -1  18        0.35       -4.27     15.40 o 
  -2  -1  18       35.18       48.76     15.23 o 
  -1  -1  18       33.74       53.32     17.24 o 
   0  -1  18       40.34       33.33     14.69 o 
   1  -1  18        0.69       20.61     32.42 o 
   2  -1  18        0.16        0.43     26.59 o 
   3  -1  18        2.54      -12.40     16.10 o 
   4  -1  18       44.40       87.87     39.50 o 
  -5   0  18       40.00       24.85     24.73 o 
  -4   0  18       10.72       -6.26     11.36 o 
  -3   0  18       10.48        2.37     13.55 o 
  -2   0  18      138.15      116.37     38.28 o 
  -1   0  18        0.28       -2.37      6.87 o 
   0   0  18       63.94      105.29     34.94 o 
   1   0  18       94.40       78.63     22.46 o 
   2   0  18        4.03        9.71     10.92 o 
   3   0  18       87.82       98.12     26.54 o 
   4   0  18       28.40       32.59     15.53 o 
  -5   1  18        0.65       13.49     16.22 o 
  -4   1  18        0.10       54.33     28.20 o 
  -3   1  18        8.53       13.25     15.13 o 
  -2   1  18        6.28       -5.71      9.30 o 
  -1   1  18       27.34       50.92     27.95 o 
   0   1  18        0.31       -9.84     12.64 o 
   1   1  18       32.09       50.20     28.53 o 
   2   1  18        8.83       -5.27     15.40 o 
   3   1  18        0.47       13.12     11.15 o 
  -4   2  18       44.43       24.06     21.88 o 
  -3   2  18       13.82       20.96     19.45 o 
  -2   2  18        1.37      -18.59     18.59 o 
  -1   2  18        0.20       28.32     22.91 o 
   0   2  18        6.92       17.38     16.04 o 
   1   2  18        0.37        5.10     10.69 o 
   2   2  18        7.56       12.57     11.33 o 
   3   2  18       53.19       38.17     35.03 o 
  -4   3  18       40.19       57.85     33.66 o 
  -3   3  18        2.15        7.96     13.55 o 
  -2   3  18        5.25       -0.06     10.21 o 
  -1   3  18        3.72        5.65     11.79 o 
   0   3  18       23.48       47.34     27.83 o 
   1   3  18        7.83        0.61      7.96 o 
   2   3  18       14.21       15.13     17.56 o 
  -2   4  18       36.20       64.60     37.37 o 
  -1   4  18        0.95       -3.95     11.06 o 
  -2  -6  19        6.87      -15.37     16.83 o 
  -1  -6  19       15.18       26.68     24.06 o 
   0  -6  19       49.16       29.17     15.25 o 
   1  -6  19       36.72       44.66     23.27 o 
   2  -6  19        2.82       34.03     22.24 o 
  -3  -5  19        0.37       -2.37      7.11 o 
  -2  -5  19        4.13        0.24      5.71 o 
  -1  -5  19        3.80        1.88      8.02 o 
   0  -5  19       18.97       40.29     22.54 o 
   1  -5  19        6.64        3.40     12.40 o 
   2  -5  19       25.20       20.78     20.66 o 
   3  -5  19       22.25       12.03     12.94 o 
  -4  -4  19       24.11       47.52     24.98 o 
  -3  -4  19      118.84      132.11     42.11 o 
  -2  -4  19        2.27       29.46     14.80 o 
  -1  -4  19       49.07       66.24     28.44 o 
   0  -4  19       22.91       19.08     15.50 o 
   1  -4  19       37.96       37.86     23.94 o 
   2  -4  19        1.94       29.23     18.11 o 
   3  -4  19        0.31       35.73     23.88 o 
  -4  -3  19      115.96       98.56     35.73 o 
  -3  -3  19        8.55       13.46      9.00 o 
  -2  -3  19       30.01       32.27     14.26 o 
  -1  -3  19        8.43        7.96     13.00 o 
   0  -3  19       37.12       33.24     22.24 o 
   1  -3  19        5.54       26.98     19.75 o 
   2  -3  19       39.26       72.37     29.59 o 
   3  -3  19       13.30       47.28     26.98 o 
   4  -3  19        6.34       28.80     25.40 o 
  -5  -2  19       39.87       31.78     21.75 o 
  -4  -2  19        5.13        5.41     11.97 o 
  -3  -2  19       68.63       92.22     22.57 o 
  -2  -2  19       32.72       48.04     21.24 o 
  -1  -2  19       61.79      114.00     38.77 o 
   0  -2  19       46.14      103.61     35.85 o 
   1  -2  19       79.58      111.51     40.41 o 
   2  -2  19       37.26       35.79     23.52 o 
   3  -2  19       43.70      179.08     53.17 o 
   4  -2  19       47.66       82.22     30.81 o 
  -5  -1  19        0.01        2.13      8.39 o 
  -4  -1  19       26.08       18.11     16.53 o 
  -3  -1  19        9.00      -22.06     22.06 o 
  -2  -1  19        0.21       -0.14      3.15 o 
  -1  -1  19        0.08        0.59     21.36 o 
   0  -1  19       63.20       49.58     17.45 o 
   1  -1  19        2.72       32.51     22.73 o 
   2  -1  19        2.24      -21.27     21.27 o 
   3  -1  19        2.91      -14.16     14.16 o 
  -5   0  19       10.83        3.10      7.84 o 
  -4   0  19       59.81       65.75     33.24 o 
  -3   0  19        9.74       19.81     18.84 o 
  -2   0  19      126.35      136.85     41.44 o 
  -1   0  19        4.19       42.78     22.85 o 
   0   0  19        0.88       27.36     21.09 o 
   1   0  19       69.26       89.88     24.38 o 
   2   0  19       92.51      127.65     29.57 o 
   3   0  19       39.60       24.08     10.66 o 
  -4   1  19        0.06       18.23     19.45 o 
  -3   1  19        5.89       -7.11     12.64 o 
  -2   1  19        0.71       17.44     16.35 o 
  -1   1  19        0.03        7.90     12.15 o 
   0   1  19        3.82        2.37      8.51 o 
   1   1  19       18.79       24.30     14.46 o 
   2   1  19        4.58      -12.40     12.40 o 
   3   1  19        3.99        3.06      6.23 o 
  -4   2  19        8.22       22.85     21.57 o 
  -3   2  19        1.06       14.10     16.95 o 
  -2   2  19       67.58       48.13     26.43 o 
  -1   2  19      124.80      174.34     51.04 o 
   0   2  19       59.10       63.62     33.54 o 
   1   2  19       41.03      178.47     50.13 o 
   2   2  19       20.73        0.03      8.30 o 
  -2   3  19        9.19        8.08     13.73 o 
  -1   3  19        0.30        2.19     15.62 o 
   0   3  19        0.70       -1.46      8.93 o 
  -1  -6  20       17.62       11.30     12.64 o 
   0  -6  20        0.49      -19.14     19.14 o 
   1  -6  20       14.38       49.71     28.56 o 
  -3  -5  20        4.70       -1.94      7.78 o 
  -2  -5  20        1.68        9.84     13.19 o 
  -1  -5  20        9.87       19.45     19.69 o 
   0  -5  20        2.71        6.38     10.63 o 
   1  -5  20       37.16       59.79     38.34 o 
   2  -5  20       37.68       61.86     28.56 o 
  -3  -4  20       66.88       47.40     27.22 o 
  -2  -4  20        6.99       26.92     15.44 o 
  -1  -4  20        2.97       28.68     19.20 o 
   0  -4  20       28.53       65.75     31.36 o 
   1  -4  20        1.55       10.88     13.73 o 
   2  -4  20        0.41      -14.95     16.53 o 
   3  -4  20        5.34       49.71     28.62 o 
  -4  -3  20      150.23      134.23     43.87 o 
  -3  -3  20        6.32       -3.51      6.16 o 
  -2  -3  20       68.06       99.37     25.27 o 
  -1  -3  20        9.38       28.50     19.02 o 
   0  -3  20        8.12       18.47     23.70 o 
   1  -3  20        3.46       26.49     16.35 o 
   2  -3  20       16.72       28.50     24.98 o 
   3  -3  20       26.30       63.38     32.21 o 
  -3  -2  20       58.22       66.82     20.94 o 
  -2  -2  20       33.08       65.16     23.52 o 
  -1  -2  20       28.06       21.63     24.55 o 
   0  -2  20        6.64       35.91     27.16 o 
   1  -2  20        1.09       13.49     20.17 o 
   2  -2  20        1.61        0.73      8.51 o 
   3  -2  20        1.73       20.17     26.01 o 
  -4  -1  20        0.21      -26.31     26.31 o 
  -3  -1  20        4.68       31.66     17.45 o 
  -2  -1  20        9.02       -0.81      5.90 o 
  -1  -1  20        3.94        1.03     15.37 o 
   0  -1  20        7.91       21.82     21.09 o 
   1  -1  20        1.14      -19.08     19.08 o 
   2  -1  20        7.79       35.73     24.79 o 
   3  -1  20        0.04      -15.98     16.71 o 
  -4   0  20       71.00       67.51     33.97 o 
  -3   0  20       46.11       29.29     21.09 o 
  -2   0  20       83.16       66.48     30.14 o 
  -1   0  20        8.50        6.49     21.15 o 
   0   0  20       64.75       15.79     43.21 o 
   1   0  20       19.32        8.87     11.64 o 
   2   0  20       44.05      111.57     42.72 o 
  -3   1  20        2.91       19.45     18.41 o 
  -2   1  20        4.71      -19.02     19.02 o 
  -1   1  20       10.17      -16.16     16.22 o 
   0   1  20        0.73        8.26     15.43 o 
   1   1  20        0.43      -10.43     15.34 o 
   2   1  20        7.22      -10.98     10.98 o 
  -2   2  20       24.72       62.35     35.49 o 
  -1   2  20        3.24       24.79     21.33 o 
   0   2  20        2.05       27.35     21.82 o 
  -1  -5  21        5.68      -13.79     14.22 o 
   0  -5  21        4.99       25.16     19.20 o 
   1  -5  21        1.43        4.07      9.84 o 
  -2  -4  21       40.01       34.62     41.75 o 
  -1  -4  21       85.75      160.00     46.00 o 
   0  -4  21       24.75       31.05     21.21 o 
   1  -4  21       66.48       73.47     32.81 o 
  -3  -3  21       17.48        4.74      9.60 o 
  -2  -3  21       28.95        8.76     26.89 o 
  -1  -3  21        0.23      -23.40     23.40 o 
   0  -3  21        3.12        0.00     11.06 o 
   1  -3  21        2.00       14.16     15.92 o 
   2  -3  21        0.08      -17.14     17.32 o 
  -3  -2  21       68.02       65.08     33.24 o 
  -2  -2  21       23.80       43.69     25.16 o 
  -1  -2  21       18.38       27.71     14.58 o 
   0  -2  21       75.74      100.57     42.23 o 
   1  -2  21       43.51       62.89     33.54 o 
   2  -2  21       32.98       29.23     29.84 o 
  -3  -1  21       21.69       30.81     21.39 o 
  -2  -1  21        2.26       18.35     23.64 o 
  -1  -1  21       10.84        6.81     21.33 o 
   0  -1  21        5.86       36.76     34.27 o 
   1  -1  21        0.56       35.18     27.35 o 
   2  -1  21       17.99        3.77     11.42 o 
  -3   0  21        6.36      -12.27     15.25 o 
  -2   0  21       15.50       33.73     22.30 o 
  -1   0  21       20.12        0.54      8.12 o 
   0   0  21       14.89        5.96     11.67 o 
   1   0  21       63.98       89.63     41.44 o 
  -2   1  21        5.54       19.81     19.02 o 
  -1   1  21       18.91      -19.99     19.99 o 
   0   1  21        3.61        8.14      9.37 o 
  -1  -3  22       15.92       -7.05     13.00 o 
   0  -3  22        1.62       -5.23     11.91 o 
  -2  -2  22        3.13        0.00     19.81 o 
  -1  -2  22       76.53       85.07     38.34 o 
   0  -2  22       36.88       97.59     38.95 o 
  -1  -1  22       20.31      -14.71     17.32 o 
   0  -1  22       23.54       54.26     39.32 o 
                                                 
